# Supplementary material for: Nematode and Strepsipteran Parasitism in Bait-Trapped and Hand-Collected Hornets (Hymenoptera, Vespidae, Vespa)
Source: Insects. 2023 Apr 20;14(4):398. doi: 10.3390/insects14040398 (PMC10143633; doi:10.3390/insects14040398)
Supplement: Supplementary file 1 [file insects-14-00398-s001.zip]

Archive with 2 entries (2 files):
- Suppl. Data S1.xlsx
- Suppl. Table S1.pdf
