# Supplementary material for: Nematode and Strepsipteran Parasitism in Bait-Trapped and Hand-Collected Hornets (Hymenoptera, Vespidae, Vespa)
Source: Insects. 2023 Apr 20;14(4):398. doi: 10.3390/insects14040398 (PMC10143633; doi:10.3390/insects14040398)
Supplement: Supplementary file 1 [file insects-14-00398-s001.zip › Suppl. Data S1.xlsx]

## Sheet: Collection data
	Collection data of Vespa spp.
	Vespa mandarinia														Vespa simillima														Vespa analis														Vespa dybowskii
	Indiv. #	Date	Species	Collection	Parasite	Q/M		Indiv. #	Date	Species	Collection	Parasite	Q/M		Indiv. #	Date	Species	Collection	Parasite	Q/M		Indiv. #	Date	Species	Collection	Parasite	Q/M		Indiv. #	Date	Species	Collection	Parasite	Q/M		Indiv. #	Date	Species	Collection	Parasite	Q/M		Indiv. #	Date	Species	Collection	Parasite	Q/M
	#1	0422	V_mand	net	-	Q		#3	0423	V_mand	trap4	-	Q		#136	0529	V_sim	net	-	Q		#29	0507	V_sim	trap2	-	Q		#4	0423	V_analis	net	-	Q		#2	0423	V_analis	trap6	-	Q		#124	0528	V_dybo	net	-	Q
	#9	0429	V_mand	net	-	Q		#5	0426	V_mand	trap7	-	Q		#256	0625	V_sim	net	-	?		#46	0510	V_sim	trap3	-	Q		#8	0428	V_analis	net (nest)	-	Q		#6	0426	V_analis	trap4	-	Q		#229	0621	V_dybo	net	-	Q
	#22	0504	V_mand	net	-	Q		#10	0430	V_mand	trap6	-	Q		#257	0625	V_sim	net	-	?		#61	0514	V_sim	trap3	-	Q		#15	0430	V_analis	net	-	Q		#7	0427	V_analis	trap4	-	Q		#253	0624	V_dybo	net	-	Q
	#37	0509	V_mand	net	-	Q		#17	0501	V_mand	trap2	-	Q		#266	0628	V_sim	net	-	?		#99	0523	V_sim	trap7	-	Q		#16	0430	V_analis	net (nest)	-	Q		#11	0430	V_analis	trap7	-	Q
	#52	0511	V_mand	net	-	Q		#18	0501	V_mand	trap6	-	Q		#274	0629	V_sim	net	-	?		#153	0605	V_sim	trap7	-	?		#50	0510	V_analis	net	-	Q		#14	0430	V_analis	trap3	-	Q		Indiv. #	Date	Species	Collection	Parasite	Q/M
	#54	0512	V_mand	net	-	Q		#20	0504	V_mand	trap3	-	Q		#301	0705	V_sim	net	-	?		#269	0629	V_sim	trap3	-	?		#55	0513	V_analis	net	-	Q		#12	0430	V_analis	trap1	-	Q		#458	0806	V_dybo	trap4	-	M
	#69	0518	V_mand	net	Sv	Q		#21	0504	V_mand	trap3	Sv	Q		#311	0712	V_sim	net	-	?		#316	0713	V_sim	trap3	-	?		#56	0514	V_analis	net	-	Q		#19	0504	V_analis	trap3	-	Q		#1237	0917	V_dybo	trap2	-	M
	#71	0519	V_mand	net	-	Q		#31	0507	V_mand	trap3	-	Q		#323	0714	V_sim	net	-	?		#328	0716	V_sim	trap3	-	?		#79	0519	V_analis	net	XenosFx1	Q		#24	0507	V_analis	trap7	-	Q
	#72	0519	V_mand	net	-	Q		#32	0507	V_mand	trap3	-	Q		#325	0715	V_sim	net	-	?		#749	0822	V_sim	trap3	-	?		#80	0519	V_analis	net	-	Q		#30	0507	V_analis	trap3	-	Q
	#73	0519	V_mand	net	-	Q		#33	0508	V_mand	trap4	-	Q		#326	0715	V_sim	net	-	?		#759	0822	V_sim	trap1	-	?		#81	0519	V_analis	net	-	Q		#23	0507	V_analis	trap2	-	Q
	#74	0519	V_mand	net	-	Q		#34	0508	V_mand	trap6	-	Q		#335	0716	V_sim	net	-	?		#1518	1015	V_sim	trap1	-	Q		#84	0520	V_analis	net	-	Q		#27	0507	V_analis	trap2	-	Q
	#75	0519	V_mand	net	-	Q		#35	0509	V_mand	trap4	-	Q		#336	0716	V_sim	net	-	?		#1584	1030	V_sim	trap3	-	M		#138	0531	V_analis	net	-	Q		#28	0507	V_analis	trap2	-	Q
	#76	0519	V_mand	net	-	Q		#36	0509	V_mand	trap4	-	Q		#337	0716	V_sim	net	-	?		#1616	1108	V_sim	trap2	-	M		#186	0617	V_analis	net	-	Q		#25	0507	V_analis	trap4	-	Q
	#77	0519	V_mand	net	-	Q		#38	0509	V_mand	trap7	-	Q		#361	0721	V_sim	net	-	?									#199	0618	V_analis	net	-	?		#42	0510	V_analis	trap3	-	Q
	#78	0519	V_mand	net	-	Q		#39	0509	V_mand	trap7	-	Q		#371	0726	V_sim	net	-	?									#226	0621	V_analis	net	-	Q		#43	0510	V_analis	trap3	-	Q
	#83	0520	V_mand	net	-	Q		#40	0510	V_mand	trap3	-	Q		#372	0726	V_sim	net	-	?									#227	0621	V_analis	net	-	?		#44	0510	V_analis	trap3	XenosFx1	Q
	#85	0521	V_mand	net	-	Q		#41	0510	V_mand	trap3	-	Q		#373	0726	V_sim	net	-	?									#237	0622	V_analis	net	-	Q		#48	0510	V_analis	trap4	-	Q
	#86	0521	V_mand	net	-	Q		#47	0510	V_mand	trap4	-	Q		#393	0727	V_sim	net	-	?									#244	0623	V_analis	net	-	Q		#51	0511	V_analis	trap4	-	Q
	#100	0524	V_mand	net	-	Q		#49	0510	V_mand	trap7	-	Q		#394	0727	V_sim	net	-	?									#245	0623	V_analis	net	-	Q		#63	0514	V_analis	trap3	-	Q
	#101	0524	V_mand	net	-	Q		#57	0514	V_mand	trap7	-	Q		#395	0727	V_sim	net	-	?									#250	0624	V_analis	net	-	Q		#60	0514	V_analis	trap4	-	Q
	#102	0524	V_mand	net	-	Q		#58	0514	V_mand	trap4	-	Q		#400	0728	V_sim	net	-	?									#251	0624	V_analis	net	-	Q		#70	0518	V_analis	trap1	-	Q
	#103	0524	V_mand	net	-	Q		#64	0516	V_mand	trap3	-	Q		#401	0728	V_sim	net	-	?									#255	0625	V_analis	net	-	?		#89	0521	V_analis	trap3	-	Q
	#104	0524	V_mand	net	-	Q		#65	0516	V_mand	trap3	-	Q		#402	0728	V_sim	net	-	?									#262	0628	V_analis	net	-	?		#90	0521	V_analis	trap3	-	Q
	#105	0524	V_mand	net	-	Q		#66	0516	V_mand	trap7	-	Q		#421	0729	V_sim	net	-	?									#263	0628	V_analis	net	-	?		#91	0521	V_analis	trap3	-	Q
	#115	0525	V_mand	net	-	Q		#67	0516	V_mand	trap7	-	Q		#437	0803	V_sim	net	-	?									#264	0628	V_analis	net	-	Q		#92	0521	V_analis	trap2	XenosFx1	Q
	#116	0526	V_mand	net	-	Q		#68	0517	V_mand	trap6	-	Q		#447	0804	V_sim	net	-	?									#265	0628	V_analis	net	XenosFx1	Q?		#93	0521	V_analis	trap2	-	Q
	#117	0526	V_mand	net	-	Q		#87	0521	V_mand	trap6	-	Q		#468	0806	V_sim	net	-	?									#270	0629	V_analis	net	-	?		#94	0521	V_analis	trap2	-	Q
	#118	0526	V_mand	net	-	Q		#106	0525	V_mand	trap3	-	Q		#469	0806	V_sim	net	-	?									#271	0629	V_analis	net	-	?		#88	0521	V_analis	trap4	-	Q
	#119	0526	V_mand	net	-	Q		#109	0525	V_mand	trap4	-	Q		#484	0810	V_sim	net	-	?									#272	0629	V_analis	net	-	?		#96	0523	V_analis	trap3	-	Q
	#120	0526	V_mand	net	-	Q		#110	0525	V_mand	trap4	-	Q		#485	0810	V_sim	net	-	?									#273	0629	V_analis	net	-	Q		#97	0523	V_analis	trap3	XenosFx1	Q
	#121	0526	V_mand	net	-	Q		#111	0525	V_mand	trap6	-	Q		#487	0811	V_sim	net	-	?									#279	0630	V_analis	net	-	?		#95	0523	V_analis	trap2	XenosFx1	Q
	#122	0527	V_mand	net	Sv	Q		#112	0525	V_mand	trap6	-	Q		#488	0811	V_sim	net	-	?									#280	0630	V_analis	net	-	?		#114	0525	V_analis	trap6	-	Q
	#123	0528	V_mand	net	-	Q		#113	0525	V_mand	trap6	-	Q		#489	0811	V_sim	net	-	?									#281	0630	V_analis	net	-	?		#126	0529	V_analis	trap7	XenosFx1	Q
	#139	0531	V_mand	net	-	Q		#127	0529	V_mand	trap7	-	Q		#490	0811	V_sim	net	-	?									#285	0701	V_analis	net	-	Q		#130	0529	V_analis	trap5	-	Q
	#164	0608	V_mand	net	-	Q		#128	0529	V_mand	trap7	-	Q		#491	0811	V_sim	net	-	?									#286	0701	V_analis	net	-	?		#131	0529	V_analis	trap5	-	Q
	#165	0608	V_mand	net	-	Q		#132	0529	V_mand	trap5	-	Q		#492	0811	V_sim	net	-	?									#287	0701	V_analis	net	-	?		#135	0529	V_analis	trap2	-	Q
	#168	0610	V_mand	net	-	Q		#133	0529	V_mand	trap5	-	Q		#493	0811	V_sim	net	-	?									#288	0701	V_analis	net	-	?		#125	0529	V_analis	trap4	-	Q
	#197	0618	V_mand	net	-	Q		#134	0529	V_mand	trap5	-	Q		#494	0811	V_sim	net	-	?									#289	0701	V_analis	net	-	Q		#151	0605	V_analis	trap7	XenosFx1	Q
	#198	0618	V_mand	net	-	Q		#141	0601	V_mand	trap6	-	Q		#495	0811	V_sim	net	-	?									#290	0701	V_analis	net	-	Q		#152	0605	V_analis	trap7	-	?
	#228	0621	V_mand	net	-	Q		#143	0602	V_mand	trap5	-	Q		#560	0816	V_sim	net	-	?									#291	0702	V_analis	net	-	?		#155	0605	V_analis	trap5	-	Q
	#238	0622	V_mand	net	-	Q		#146	0603	V_mand	trap5	-	Q		#561	0816	V_sim	net	-	?									#292	0702	V_analis	net	-	Q		#156	0605	V_analis	trap3	-	Q
	#246	0623	V_mand	net	-	Q		#147	0603	V_mand	trap5	-	Q		#562	0816	V_sim	net	-	?									#293	0702	V_analis	net	-	?		#157	0605	V_analis	trap3	XenosFx1	Q
	#252	0624	V_mand	net	-	Q		#149	0605	V_mand	trap7	-	Q		#563	0816	V_sim	net	-	?									#298	0705	V_analis	net	-	?		#161	0608	V_analis	trap7	XenosFx1	Q
	#277	0629	V_mand	net	-	Q		#150	0605	V_mand	trap7	-	Q		#564	0816	V_sim	net	-	?									#302	0706	V_analis	net	-	?		#171	0610	V_analis	trap3	XenosFx1	Q
	#278	0629	V_mand	net	-	Q		#154	0605	V_mand	trap5	-	Q		#565	0816	V_sim	net	-	?									#303	0706	V_analis	net	-	?		#172	0612	V_analis	trap4	-	Q
	#299	0705	V_mand	net	-	Q		#160	0605	V_mand	trap4	-	Q		#566	0816	V_sim	net	-	?									#304	0707	V_analis	net	-	?		#177	0616	V_analis	trap2	XenosFx1	Q
	#300	0705	V_mand	net	-	?		#169	0610	V_mand	trap6	-	Q		#567	0816	V_sim	net	-	?									#305	0708	V_analis	net	-	?		#182	0617	V_analis	trap7	XenosFx1	Q
	#338	0716	V_mand	net	-	?		#170	0610	V_mand	trap4	-	Q		#568	0816	V_sim	net	-	?									#306	0712	V_analis	net	-	?		#183	0617	V_analis	trap7	XenosFx1	Q
	#391	0727	V_mand	net	-	?		#173	0612	V_mand	trap7	-	Q		#569	0816	V_sim	net	-	?									#307	0712	V_analis	net	-	?		#180	0617	V_analis	trap5	-	Q
	#392	0727	V_mand	net	-	?		#174	0612	V_mand	trap7	-	Q		#570	0816	V_sim	net	-	?									#308	0712	V_analis	net	-	?		#178	0617	V_analis	trap2	-	?
	#403	0728	V_mand	net	-	?		#175	0614	V_mand	trap7	-	Q		#571	0816	V_sim	net	-	?									#309	0712	V_analis	net	-	?		#179	0617	V_analis	trap1	-	Q
	#404	0728	V_mand	net	-	?		#176	0615	V_mand	trap7	-	?		#572	0816	V_sim	net	-	?									#324	0715	V_analis	net	-	?		#188	0618	V_analis	trap3	-	Q
	#405	0728	V_mand	net	-	?		#184	0617	V_mand	trap7	-	?		#573	0816	V_sim	net	-	?									#329	0716	V_analis	net	-	?		#189	0618	V_analis	trap3	-	Q
	#406	0728	V_mand	net	-	?		#190	0618	V_mand	trap7	-	Q		#574	0816	V_sim	net	-	?									#330	0716	V_analis	net	-	?		#187	0618	V_analis	trap2	XenosFx1	Q
	#407	0728	V_mand	net	-	?		#204	0620	V_mand	trap3	-	?		#575	0816	V_sim	net	-	?									#331	0716	V_analis	net	-	?		#213	0620	V_analis	trap7	-	Q
	#408	0728	V_mand	net	-	?		#205	0620	V_mand	trap3	-	Q		#576	0816	V_sim	net	-	?									#332	0716	V_analis	net	-	?		#214	0620	V_analis	trap7	-	Q
	#418	0729	V_mand	net	-	?		#207	0620	V_mand	trap4	-	Q		#577	0816	V_sim	net	-	?									#333	0716	V_analis	net	-	?		#215	0620	V_analis	trap7	-	Q
	#419	0729	V_mand	net	-	?		#210	0620	V_mand	trap7	-	Q		#578	0816	V_sim	net	-	?									#334	0716	V_analis	net	-	Q?		#216	0620	V_analis	trap7	XenosFx1	Q?
	#420	0729	V_mand	net	-	?		#211	0620	V_mand	trap7	-	Q		#579	0816	V_sim	net	-	?									#339	0717	V_analis	net	-	?		#217	0620	V_analis	trap7	-	?
	#443	0804	V_mand	net	-	?		#353	0720	V_mand	trap3	-	?		#580	0816	V_sim	net	-	?									#342	0719	V_analis	net	-	?		#208	0620	V_analis	trap5	XenosFx1	Q
	#444	0804	V_mand	net	-	M		#422	0730	V_mand	trap3	-	?		#581	0816	V_sim	net	-	?									#343	0719	V_analis	net	XenosFx1	?		#209	0620	V_analis	trap5	-	Q
	#454	0805	V_mand	net	-	?		#457	0806	V_mand	trap4	Xenos Fx1	?		#582	0816	V_sim	net	-	?									#344	0719	V_analis	net	-	?		#201	0620	V_analis	trap3	XenosFx1	Q
	#455	0805	V_mand	net	-	?		#523	0815	V_mand	trap3	-	?		#583	0816	V_sim	net	-	?									#345	0719	V_analis	net	-	?		#202	0620	V_analis	trap3	-	Q
	#466	0806	V_mand	net	-	?		#524	0815	V_mand	trap3	-	?		#584	0816	V_sim	net	-	?									#346	0719	V_analis	net	XenosMx1	?		#206	0620	V_analis	trap4	-	Q
	#467	0806	V_mand	net	-	?		#525	0815	V_mand	trap3	-	?		#585	0816	V_sim	net	-	?									#347	0719	V_analis	net	-	?		#200	0620	V_analis	trap1	-	Q
	#481	0810	V_mand	net	-	?		#531	0816	V_mand	trap3	-	?		#586	0816	V_sim	net	-	?									#348	0719	V_analis	net	-	?		#224	0621	V_analis	trap7	-	Q
	#482	0810	V_mand	net	-	?		#532	0816	V_mand	trap3	-	?		#631	0818	V_sim	net	-	?									#354	0720	V_analis	net	-	Q		#225	0621	V_analis	trap7	-	?
	#497	0811	V_mand	net	-	?		#533	0816	V_mand	trap4	-	?		#632	0818	V_sim	net	-	?									#355	0720	V_analis	net	-	?		#223	0621	V_analis	trap5	-	Q
	#503	0812	V_mand	net	-	?		#667	0819	V_mand	trap3	Xenos Fx1	?		#633	0818	V_sim	net	-	?									#358	0721	V_analis	net	XenosMx1	?		#218	0621	V_analis	trap3	-	Q
	#504	0812	V_mand	net	-	?		#668	0819	V_mand	trap3	-	?		#634	0818	V_sim	net	-	?									#359	0721	V_analis	net	XenosFx1	Q?		#219	0621	V_analis	trap3	-	Q
	#505	0812	V_mand	net	-	?		#670	0819	V_mand	trap2	-	?		#635	0818	V_sim	net	-	?									#363	0723	V_analis	net	-	?		#220	0621	V_analis	trap3	-	?
	#506	0812	V_mand	net	-	?		#679	0820	V_mand	trap3	-	?		#636	0818	V_sim	net	-	?									#368	0726	V_analis	net	-	?		#221	0621	V_analis	trap3	XenosFx1	Q?
	#507	0812	V_mand	net	-	?		#680	0820	V_mand	trap5	-	?		#637	0818	V_sim	net	-	?									#369	0726	V_analis	net	-	?		#222	0621	V_analis	trap6	-	Q
	#512	0812	V_mand	net	-	?		#681	0820	V_mand	trap4	-	?		#638	0818	V_sim	net	-	?									#370	0726	V_analis	net	-	Q?		#233	0622	V_analis	trap7	-	Q
	#513	0812	V_mand	net	-	?		#728	0821	V_mand	trap3	-	?		#639	0818	V_sim	net	-	?									#381	0727	V_analis	net	-	?		#234	0622	V_analis	trap7	-	?
	#549	0816	V_mand	net	-	?		#729	0821	V_mand	trap3	-	?		#640	0818	V_sim	net	-	?									#382	0727	V_analis	net	-	?		#231	0622	V_analis	trap5	-	?
	#550	0816	V_mand	net	-	?		#732	0821	V_mand	trap5	-	?		#641	0818	V_sim	net	-	?									#383	0727	V_analis	net	-	?		#230	0622	V_analis	trap4	XenosFx1	Q
	#616	0818	V_mand	net	-	?		#740	0822	V_mand	trap3	-	?		#642	0818	V_sim	net	-	?									#384	0727	V_analis	net	-	?		#241	0623	V_analis	trap7	-	Q
	#617	0818	V_mand	net	-	?		#741	0822	V_mand	trap3	-	?		#643	0818	V_sim	net	-	?									#385	0727	V_analis	net	-	?		#242	0623	V_analis	trap7	-	?
	#618	0818	V_mand	net	-	?		#742	0822	V_mand	trap3	-	?		#644	0818	V_sim	net	-	?									#396	0728	V_analis	net	-	?		#240	0623	V_analis	trap2	-	Q
	#619	0818	V_mand	net	Xenos Fx1	?		#743	0822	V_mand	trap3	-	?		#645	0818	V_sim	net	-	?									#397	0728	V_analis	net	-	?		#243	0624	V_analis	trap7	XenosFx1	Q
	#620	0818	V_mand	net	-	?		#744	0822	V_mand	trap3	-	?		#646	0818	V_sim	net	-	?									#398	0728	V_analis	net	-	?		#254	0625	V_analis	trap7	-	Q
	#621	0818	V_mand	net	-	?		#751	0822	V_mand	trap7	-	?		#647	0818	V_sim	net	-	?									#399	0728	V_analis	net	Xenos Fx1	Q		#260	0628	V_analis	trap5	-	?
	#622	0818	V_mand	net	-	?		#752	0822	V_mand	trap7	-	?		#648	0818	V_sim	net	-	?									#415	0729	V_analis	net	-	Q		#258	0628	V_analis	trap4	-	Q
	#623	0818	V_mand	net	-	?		#753	0822	V_mand	trap5	-	?		#649	0818	V_sim	net	-	?									#416	0729	V_analis	net	-	?		#259	0628	V_analis	trap4	-	?
	#624	0818	V_mand	net	-	?		#754	0822	V_mand	trap5	-	?		#650	0818	V_sim	net	-	?									#417	0729	V_analis	net	-	?		#268	0629	V_analis	trap3	XenosFx1	Q?
	#671	0819	V_mand	net	-	?		#758	0822	V_mand	trap1	-	?		#651	0818	V_sim	net	-	?									#427	0802	V_analis	net	-	?		#267	0629	V_analis	trap4	XenosFx1	Q?
	#672	0819	V_mand	net	-	?		#760	0823	V_mand	trap3	Xenos Fx1	?		#652	0818	V_sim	net	-	?									#428	0802	V_analis	net	-	?		#284	0701	V_analis	trap6	-	?
	#686	0820	V_mand	net	-	?		#764	0823	V_mand	trap7	-	?		#653	0818	V_sim	net	-	?									#429	0802	V_analis	net	-	?		#282	0701	V_analis	trap2	-	?
	#687	0820	V_mand	net	-	?		#765	0823	V_mand	trap7	-	?		#654	0818	V_sim	net	-	?									#430	0802	V_analis	net	-	?		#283	0701	V_analis	trap4	XenosFx1	?
	#688	0820	V_mand	net	-	?		#766	0823	V_mand	trap7	-	?		#655	0818	V_sim	net	-	?									#431	0802	V_analis	net	Xenos Mx3	?		#296	0703	V_analis	trap3	-	?
	#689	0820	V_mand	net	-	?		#786	0824	V_mand	trap7	-	?		#656	0818	V_sim	net	-	?									#432	0803	V_analis	net	-	?		#295	0703	V_analis	trap2	-	?
	#690	0820	V_mand	net	-	?		#787	0824	V_mand	trap2	-	?		#657	0818	V_sim	net	-	?									#433	0803	V_analis	net	-	?		#294	0703	V_analis	trap1	-	?
	#691	0820	V_mand	net	-	?		#792	0824	V_mand	trap5	-	?		#658	0818	V_sim	net	-	?									#434	0803	V_analis	net	-	?		#319	0713	V_analis	trap7	-	?
	#692	0820	V_mand	net	-	?		#800	0825	V_mand	trap3	-	?		#659	0818	V_sim	net	-	?									#435	0803	V_analis	net	-	?		#312	0713	V_analis	trap5	XenosFx1	?
	#705	0820	V_mand	net	-	?		#802	0825	V_mand	trap1	-	?		#660	0818	V_sim	net	-	?									#439	0804	V_analis	net	-	?		#313	0713	V_analis	trap5	-	Q
	#773	0823	V_mand	net	-	?		#804	0825	V_mand	trap7	-	?		#661	0818	V_sim	net	-	?									#440	0804	V_analis	net	-	?		#315	0713	V_analis	trap3	-	?
	#774	0823	V_mand	net	-	?		#805	0825	V_mand	trap7	-	?		#662	0818	V_sim	net	-	?									#441	0804	V_analis	net	-	?		#321	0713	V_analis	trap6	-	?
	#824	0825	V_mand	net	-	?		#806	0825	V_mand	trap7	-	?		#674	0819	V_sim	net	-	?									#442	0804	V_analis	net	Xenos Fx1	?		#322	0713	V_analis	trap6	XenosFx1	?
	#825	0825	V_mand	net	-	?		#909	0828	V_mand	trap3	-	M		#675	0819	V_sim	net	-	?									#448	0805	V_analis	net	-	?		#320	0713	V_analis	trap2	-	?
	#826	0825	V_mand	net	-	?		#1002	0904	V_mand	trap3	-	?		#676	0819	V_sim	net	-	?									#449	0805	V_analis	net	-	?		#317	0713	V_analis	trap4	XenosFx1	?
	#827	0825	V_mand	net	-	?		#1015	0905	V_mand	trap5	-	?		#710	0820	V_sim	net	-	?									#450	0805	V_analis	net	-	?		#318	0713	V_analis	trap4	XenosFx1	?
	#828	0825	V_mand	net	-	?		#1016	0906	V_mand	trap3	-	?		#711	0820	V_sim	net	-	?									#451	0805	V_analis	net	-	?		#327	0716	V_analis	trap3	-	?
	#829	0825	V_mand	net	-	?		#1017	0906	V_mand	trap7	-	?		#712	0820	V_sim	net	-	?									#452	0805	V_analis	net	-	?		#350	0720	V_analis	trap7	-	?
	#830	0825	V_mand	net	-	?		#1018	0906	V_mand	trap7	-	?		#713	0820	V_sim	net	-	?									#453	0805	V_analis	net	Xenos Fx1	?		#352	0720	V_analis	trap3	XenosMx2	?
	#919	0830	V_mand	net	-	?		#1019	0906	V_mand	trap7	-	?		#714	0820	V_sim	net	-	?									#462	0806	V_analis	net	-	?		#349	0720	V_analis	trap2	-	?
	#932	0830	V_mand	net	-	?		#1049	0908	V_mand	trap3	-	?		#715	0820	V_sim	net	-	?									#463	0806	V_analis	net	-	?		#351	0720	V_analis	trap4	-	?
	#933	0830	V_mand	net	-	?		#1050	0908	V_mand	trap1	-	?		#716	0820	V_sim	net	-	?									#464	0806	V_analis	net	-	?		#362	0722	V_analis	trap3	XenosMx1	?
	#934	0830	V_mand	net	-	?		#1113	0910	V_mand	trap2	-	?		#717	0820	V_sim	net	-	Q									#465	0806	V_analis	net	-	Q		#365	0724	V_analis	trap3	XenosMx1	Q?
	#935	0830	V_mand	net	-	?		#1118	0912	V_mand	trap3	-	?		#718	0820	V_sim	net	-	?									#475	0810	V_analis	net	-	?		#367	0726	V_analis	trap1	XenosMx1, Fx2	?
	#990	0902	V_mand	net	-	?		#1119	0913	V_mand	trap7	-	?		#719	0820	V_sim	net	-	?									#476	0810	V_analis	net	-	?		#380	0727	V_analis	trap7	-	?
	#996	0903	V_mand	net	-	?		#1171	0915	V_mand	trap1	Xenos Fx1	?		#720	0820	V_sim	net	-	?									#477	0810	V_analis	net	-	?		#378	0727	V_analis	trap1	XenosMx2	?
	#997	0903	V_mand	net	-	?		#1172	0915	V_mand	trap5	-	?		#721	0820	V_sim	net	-	?									#478	0810	V_analis	net	-	?		#379	0727	V_analis	trap1	XenosMx1, Fx1	?
	#998	0903	V_mand	net	-	?		#1203	0916	V_mand	trap3	-	?		#722	0820	V_sim	net	-	?									#479	0810	V_analis	net	-	?		#414	0729	V_analis	trap6	-	?
	#999	0903	V_mand	net	-	?		#1204	0916	V_mand	trap2	-	?		#723	0820	V_sim	net	-	?									#480	0810	V_analis	net	-	?		#424	0731	V_analis	trap2	Xenos Mx1	?
	#1000	0903	V_mand	net	-	?		#1236	0917	V_mand	trap3	-	?		#724	0820	V_sim	net	-	?									#496	0811	V_analis	net	-	?		#426	0802	V_analis	trap6	Xenos Mx1	?
	#1008	0905	V_mand	net	-	?		#1257	0918	V_mand	trap1	-	?		#725	0820	V_sim	net	-	?									#501	0812	V_analis	net	-	?		#459	0806	V_analis	trap7	Xenos Mx3	?
	#1009	0905	V_mand	net	-	?		#1258	0918	V_mand	trap3	-	?		#726	0820	V_sim	net	-	M									#502	0812	V_analis	net	-	?		#460	0806	V_analis	trap7	Xenos Fx1	?
	#1023	0906	V_mand	net	-	?		#1259	0918	V_mand	trap7	-	?		#768	0823	V_sim	net	-	?									#534	0816	V_analis	net	Xenos Fx1	?		#471	0808	V_analis	trap7	Xenos Mx1	?
	#1024	0906	V_mand	net	-	?		#1261	0919	V_mand	trap3	-	?		#769	0823	V_sim	net	-	?									#535	0816	V_analis	net	-	?		#470	0808	V_analis	trap3	Xenos Fx2, Mx2	?
	#1025	0906	V_mand	net	-	?		#1262	0919	V_mand	trap4	-	?		#770	0823	V_sim	net	-	?									#536	0816	V_analis	net	-	?		#486	0811	V_analis	trap7	-	?
	#1026	0906	V_mand	net	-	?		#1263	0919	V_mand	trap7	-	?		#775	0823	V_sim	net	-	?									#537	0816	V_analis	net	-	?		#498	0812	V_analis	trap4	-	M
	#1029	0907	V_mand	net	-	?		#1270	0921	V_mand	trap4	-	?		#776	0823	V_sim	net	-	?									#538	0816	V_analis	net	-	?		#499	0812	V_analis	trap4	-	?
	#1030	0907	V_mand	net	-	?		#1302	0923	V_mand	trap2	-	?		#777	0823	V_sim	net	-	?									#539	0816	V_analis	net	-	?		#518	0815	V_analis	trap7	Xenos Fx1, Mx2	?
	#1031	0907	V_mand	net	-	?		#1305	0924	V_mand	trap7	-	?		#778	0823	V_sim	net	-	?									#540	0816	V_analis	net	-	?		#519	0815	V_analis	trap7	Xenos Fx1	?
	#1032	0907	V_mand	net	-	?		#1323	0926	V_mand	trap3	-	?		#779	0823	V_sim	net	-	?									#541	0816	V_analis	net	-	?		#520	0815	V_analis	trap3	Xenos Fx1	?
	#1033	0907	V_mand	net	-	?		#1324	0926	V_mand	trap7	-	?		#780	0823	V_sim	net	-	?									#542	0816	V_analis	net	-	?		#521	0815	V_analis	trap3	Xenos Fx1	?
	#1034	0907	V_mand	net	-	?		#1325	0926	V_mand	trap7	Xenos Fx1	?		#781	0823	V_sim	net	-	?									#543	0816	V_analis	net	-	?		#522	0815	V_analis	trap3	-	?
	#1035	0907	V_mand	net	-	?		#1326	0926	V_mand	trap2	-	?		#782	0823	V_sim	net	-	?									#544	0816	V_analis	net	-	?		#516	0815	V_analis	trap4	Xenos Fx1, Mx2	?
	#1036	0907	V_mand	net	-	?		#1327	0926	V_mand	trap2	-	M		#783	0823	V_sim	net	-	?									#545	0816	V_analis	net	-	?		#514	0815	V_analis	trap1	-	M
	#1037	0907	V_mand	net	-	?		#1330	0927	V_mand	trap2	-	?		#794	0824	V_sim	net	-	?									#546	0816	V_analis	net	-	?		#587	0818	V_analis	trap3	Xenos Fx1	?
	#1038	0907	V_mand	net	-	?		#1331	0927	V_mand	trap3	-	?		#795	0824	V_sim	net	-	?									#547	0816	V_analis	net	-	?		#588	0818	V_analis	trap3	-	?
	#1039	0907	V_mand	net	-	?		#1332	0927	V_mand	trap3	-	?		#796	0824	V_sim	net	-	?									#548	0816	V_analis	net	-	?		#591	0818	V_analis	trap2	-	?
	#1040	0907	V_mand	net	-	?		#1333	0927	V_mand	trap4	-	?		#838	0825	V_sim	net	-	?									#594	0818	V_analis	net	-	?		#663	0819	V_analis	trap7	Xenos Fx1	?
	#1041	0907	V_mand	net	-	?		#1367	0928	V_mand	trap4	Xenos Fx1	?		#839	0825	V_sim	net	-	?									#595	0818	V_analis	net	-	?		#665	0819	V_analis	trap3	-	?
	#1042	0907	V_mand	net	-	?		#1379	0929	V_mand	trap4	-	?		#840	0825	V_sim	net	-	?									#596	0818	V_analis	net	-	?		#666	0819	V_analis	trap3	-	Q
	#1059	0908	V_mand	net	-	?		#1380	0929	V_mand	trap2	-	?		#841	0825	V_sim	net	-	?									#597	0818	V_analis	net	-	?		#664	0819	V_analis	trap4	-	?
	#1060	0908	V_mand	net	-	?		#1398	1001	V_mand	trap7	-	?		#842	0825	V_sim	net	-	?									#598	0818	V_analis	net	-	?		#677	0820	V_analis	trap3	-	?
	#1061	0908	V_mand	net	-	?		#1406	1002	V_mand	trap7	-	?		#843	0825	V_sim	net	-	?									#599	0818	V_analis	net	-	?		#678	0820	V_analis	trap3	-	?
	#1062	0908	V_mand	net	-	?		#1408	1002	V_mand	trap4	-	?		#844	0825	V_sim	net	-	?									#600	0818	V_analis	net	-	?		#727	0821	V_analis	trap3	-	?
	#1063	0908	V_mand	net	-	?		#1409	1002	V_mand	trap4	-	?		#845	0825	V_sim	net	-	?									#601	0818	V_analis	net	-	?		#734	0822	V_analis	trap3	Xenos Mx1	?
	#1064	0908	V_mand	net	-	?		#1432	1005	V_mand	trap3	-	M		#846	0825	V_sim	net	-	?									#602	0818	V_analis	net	-	?		#735	0822	V_analis	trap3	-	?
	#1065	0908	V_mand	net	-	?		#1437	1006	V_mand	trap7	-	?		#847	0825	V_sim	net	-	Q									#603	0818	V_analis	net	-	?		#736	0822	V_analis	trap3	-	?
	#1066	0908	V_mand	net	-	?		#1448	1007	V_mand	trap7	-	?		#848	0825	V_sim	net	-	?									#604	0818	V_analis	net	-	?		#737	0822	V_analis	trap3	-	?
	#1068	0908	V_mand	net	-	?		#1449	1007	V_mand	trap5	-	?		#849	0825	V_sim	net	-	?									#605	0818	V_analis	net	-	?		#738	0822	V_analis	trap3	Xenos Fx1	M
	#1069	0908	V_mand	net	-	?		#1456	1008	V_mand	trap2	-	?		#850	0825	V_sim	net	-	?									#606	0818	V_analis	net	-	?		#739	0822	V_analis	trap3	-	M
	#1070	0908	V_mand	net	-	?		#1462	1009	V_mand	trap7	-	?		#851	0825	V_sim	net	-	?									#607	0818	V_analis	net	-	?		#756	0822	V_analis	trap1	Xenos Fx1, Mx1	?
	#1071	0908	V_mand	net	-	?		#1463	1010	V_mand	trap3	-	?		#852	0825	V_sim	net	-	?									#608	0818	V_analis	net	-	?		#757	0822	V_analis	trap1	Xenos Mx3	M
	#1072	0908	V_mand	net	-	?		#1464	1010	V_mand	trap7	-	?		#853	0825	V_sim	net	-	?									#609	0818	V_analis	net	-	?		#784	0824	V_analis	trap7	Xenos Fx1	?
	#1073	0908	V_mand	net	-	?		#1492	1013	V_mand	trap7	-	?		#854	0825	V_sim	net	-	?									#610	0818	V_analis	net	-	?		#785	0824	V_analis	trap7	Xenos Mx1	?
	#1074	0908	V_mand	net	-	?		#1493	1013	V_mand	trap3	-	?		#855	0825	V_sim	net	-	?									#611	0818	V_analis	net	-	?		#789	0824	V_analis	trap3	Xenos Fx5, Mx4	?
	#1075	0908	V_mand	net	-	?		#1494	1013	V_mand	trap6	-	M		#856	0825	V_sim	net	-	?									#612	0818	V_analis	net	-	?		#799	0825	V_analis	trap3	Xenos Fx1	?
	#1080	0909	V_mand	net	-	?		#1511	1014	V_mand	trap6	-	?		#857	0825	V_sim	net	-	?									#613	0818	V_analis	net	-	?		#797	0825	V_analis	trap2	Xenos Mx1	?
	#1081	0909	V_mand	net	-	?		#1516	1015	V_mand	trap2	-	M		#858	0825	V_sim	net	-	?									#614	0818	V_analis	net	-	Q		#875	0826	V_analis	trap7	Xenos Mx1	?
	#1082	0909	V_mand	net	-	?		#1531	1022	V_mand	trap2	-	M		#859	0825	V_sim	net	-	?									#615	0818	V_analis	net	Xenos Fx1	?		#876	0826	V_analis	trap5	-	?
	#1083	0909	V_mand	net	-	?		#1538	1024	V_mand	trap2	-	?		#860	0825	V_sim	net	-	?									#684	0820	V_analis	net	-	?		#877	0826	V_analis	trap3	-	?
	#1084	0909	V_mand	net	-	?		#1569	1028	V_mand	trap3	-	?		#861	0825	V_sim	net	-	?									#693	0820	V_analis	net	-	?		#874	0826	V_analis	trap6	-	?
	#1085	0909	V_mand	net	-	?		#1570	1028	V_mand	trap7	-	M		#862	0825	V_sim	net	-	?									#694	0820	V_analis	net	-	?		#872	0826	V_analis	trap1	-	?
	#1086	0909	V_mand	net	-	?		#1582	1030	V_mand	trap7	-	M		#863	0825	V_sim	net	-	?									#695	0820	V_analis	net	-	?		#873	0826	V_analis	trap1	Xenos Mx1	M
	#1087	0909	V_mand	net	-	?		#1583	1030	V_mand	trap3	-	?		#864	0825	V_sim	net	-	?									#696	0820	V_analis	net	-	?		#878	0827	V_analis	trap7	Xenos Mx2	?
	#1088	0909	V_mand	net	-	?		#1586	1031	V_mand	trap2	-	M		#865	0825	V_sim	net	-	?									#697	0820	V_analis	net	-	?		#879	0827	V_analis	trap3	-	M
	#1097	0910	V_mand	net	-	?		#1587	1101	V_mand	trap2	-	M		#866	0825	V_sim	net	-	?									#698	0820	V_analis	net	-	?		#908	0828	V_analis	trap7	-	?
	#1098	0910	V_mand	net	-	?		#1588	1101	V_mand	trap2	-	M		#867	0825	V_sim	net	-	?									#699	0820	V_analis	net	-	?		#907	0828	V_analis	trap4	Xenos Fx1, Mx1	?
	#1099	0910	V_mand	net	-	?		#1589	1101	V_mand	trap3	-	M		#868	0825	V_sim	net	-	?									#700	0820	V_analis	net	-	?		#916	0830	V_analis	trap3	-	?
	#1100	0910	V_mand	net	-	?		#1602	1103	V_mand	trap2	-	M		#869	0825	V_sim	net	-	?									#701	0820	V_analis	net	-	?		#975	0901	V_analis	trap7	Xenos Mx1	M
	#1101	0910	V_mand	net	-	?		#1603	1103	V_mand	trap3	-	M		#870	0825	V_sim	net	-	?									#702	0820	V_analis	net	-	?		#973	0901	V_analis	trap3	Xenos Mx1	?
	#1102	0910	V_mand	net	-	?		#1604	1104	V_mand	trap7	-	M		#871	0825	V_sim	net	-	?									#703	0820	V_analis	net	-	?		#974	0901	V_analis	trap3	Xenos Mx4	Q
	#1103	0910	V_mand	net	-	?		#1605	1104	V_mand	trap7	-	M		#884	0827	V_sim	net	-	?									#704	0820	V_analis	net	-	?		#1001	0904	V_analis	trap2	-	Q
	#1104	0910	V_mand	net	-	?		#1609	1105	V_mand	trap4	-	?		#885	0827	V_sim	net	-	?									#771	0823	V_analis	net	-	?		#1014	0905	V_analis	trap7	-	Q
	#1105	0910	V_mand	net	-	?		#1611	1107	V_mand	trap2	-	M		#886	0827	V_sim	net	-	?									#772	0823	V_analis	net	-	?		#1013	0905	V_analis	trap3	-	?
	#1106	0910	V_mand	net	-	?		#1612	1107	V_mand	trap2	-	M		#887	0827	V_sim	net	-	?									#809	0825	V_analis	net	-	?		#1044	0908	V_analis	trap6	-	?
	#1107	0910	V_mand	net	-	?		#1613	1107	V_mand	trap6	-	M		#888	0827	V_sim	net	-	?									#810	0825	V_analis	net	-	?		#1045	0908	V_analis	trap2	Xenos Fx2, Mx3	?
	#1121	0913	V_mand	net	-	?		#1614	1108	V_mand	trap2	-	?		#889	0827	V_sim	net	-	?									#811	0825	V_analis	net	-	?		#1148	0914	V_analis	trap7	-	?
	#1122	0913	V_mand	net	-	?		#1615	1108	V_mand	trap7	-	M		#890	0827	V_sim	net	-	?									#812	0825	V_analis	net	-	?		#1412	1004	V_analis	trap6	Xenos Mx1	?
	#1123	0913	V_mand	net	-	?		#1621	1110	V_mand	trap2	-	M		#891	0827	V_sim	net	-	?									#813	0825	V_analis	net	-	?		#1413	1004	V_analis	trap2	-	?
	#1124	0913	V_mand	net	-	?		#1627	1113	V_mand	trap6	-	M		#892	0827	V_sim	net	-	?									#814	0825	V_analis	net	-	?		#1431	1005	V_analis	trap5	Xenos Fx1, Mx1	?
	#1125	0913	V_mand	net	-	?		#1629	1115	V_mand	trap7	-	M		#893	0827	V_sim	net	-	?									#815	0825	V_analis	net	-	?		#1530	1022	V_analis	trap1	-	M
	#1126	0913	V_mand	net	-	?		#1632	1118	V_mand	trap2	-	M		#894	0827	V_sim	net	-	?									#816	0825	V_analis	net	-	?		#1537	1024	V_analis	trap2	-	M
	#1127	0913	V_mand	net	-	?		#1633	1118	V_mand	trap4	-	M		#895	0827	V_sim	net	-	?									#817	0825	V_analis	net	-	?		#1571	1029	V_analis	trap7	-	M
	#1128	0913	V_mand	net	-	?		#1636	1123	V_mand	trap4	-	M		#896	0827	V_sim	net	-	?									#818	0825	V_analis	net	-	?		#1581	1030	V_analis	trap6	-	Q
	#1129	0913	V_mand	net	-	?		#1637	1123	V_mand	trap7	-	M		#897	0827	V_sim	net	-	?									#819	0825	V_analis	net	-	?		#1601	1103	V_analis	trap2	Xenos Mx1	?
	#1130	0913	V_mand	net	-	?									#898	0827	V_sim	net	-	?									#820	0825	V_analis	net	-	?		#1639	1126	V_analis	trap3	Xenos Mx1	Q
	#1131	0913	V_mand	net	-	?									#899	0827	V_sim	net	-	?									#821	0825	V_analis	net	-	?
	#1132	0913	V_mand	net	-	?									#900	0827	V_sim	net	-	?									#822	0825	V_analis	net	-	?
	#1133	0913	V_mand	net	-	?									#901	0827	V_sim	net	-	?									#823	0825	V_analis	net	-	?
	#1134	0913	V_mand	net	-	?									#902	0827	V_sim	net	-	?									#881	0827	V_analis	net	-	?
	#1135	0913	V_mand	net	-	?									#903	0827	V_sim	net	-	?									#882	0827	V_analis	net	-	?
	#1136	0913	V_mand	net	-	?									#904	0827	V_sim	net	-	?									#883	0827	V_analis	net	-	?
	#1137	0913	V_mand	net	-	?									#905	0827	V_sim	net	-	?									#911	0828	V_analis	net	-	?
	#1138	0913	V_mand	net	-	?									#906	0827	V_sim	net	-	?									#918	0830	V_analis	net	-	?
	#1139	0913	V_mand	net	-	?									#912	0828	V_sim	net	-	?									#921	0830	V_analis	net	-	?
	#1140	0913	V_mand	net	-	?									#913	0828	V_sim	net	-	?									#922	0830	V_analis	net	-	?
	#1141	0913	V_mand	net	-	?									#920	0830	V_sim	net	-	?									#923	0830	V_analis	net	-	?
	#1142	0913	V_mand	net	-	?									#936	0830	V_sim	net	-	?									#924	0830	V_analis	net	-	?
	#1143	0913	V_mand	net	-	?									#937	0830	V_sim	net	-	?									#925	0830	V_analis	net	-	?
	#1144	0913	V_mand	net	-	?									#938	0830	V_sim	net	-	?									#926	0830	V_analis	net	-	?
	#1153	0914	V_mand	net	Xenos Fx1	?									#939	0830	V_sim	net	-	?									#927	0830	V_analis	net	-	?
	#1154	0914	V_mand	net	-	?									#940	0830	V_sim	net	-	?									#928	0830	V_analis	net	-	?
	#1155	0914	V_mand	net	-	?									#941	0830	V_sim	net	-	?									#929	0830	V_analis	net	-	?
	#1156	0914	V_mand	net	-	?									#942	0830	V_sim	net	-	?									#930	0830	V_analis	net	-	?
	#1157	0914	V_mand	net	-	?									#943	0830	V_sim	net	-	?									#931	0830	V_analis	net	-	?
	#1158	0914	V_mand	net	-	?									#944	0830	V_sim	net	-	?									#977	0901	V_analis	net	-	?
	#1159	0914	V_mand	net	-	?									#945	0830	V_sim	net	-	?									#978	0901	V_analis	net	-	?
	#1160	0914	V_mand	net	-	?									#946	0830	V_sim	net	-	?									#979	0901	V_analis	net	-	?
	#1161	0914	V_mand	net	-	?									#947	0830	V_sim	net	-	?									#980	0901	V_analis	net	-	?
	#1162	0914	V_mand	net	-	?									#948	0830	V_sim	net	-	?									#981	0901	V_analis	net	-	?
	#1163	0914	V_mand	net	-	?									#949	0830	V_sim	net	-	?									#982	0901	V_analis	net	-	?
	#1164	0914	V_mand	net	-	?									#950	0830	V_sim	net	-	?									#988	0902	V_analis	net	-	?
	#1180	0915	V_mand	net	-	?									#951	0830	V_sim	net	-	?									#989	0902	V_analis	net	-	?
	#1181	0915	V_mand	net	-	?									#952	0830	V_sim	net	-	?									#991	0903	V_analis	net	-	?
	#1182	0915	V_mand	net	-	?									#953	0830	V_sim	net	-	?									#992	0903	V_analis	net	-	?
	#1183	0915	V_mand	net	-	?									#954	0830	V_sim	net	-	?									#993	0903	V_analis	net	-	?
	#1184	0915	V_mand	net	-	?									#955	0830	V_sim	net	-	?									#994	0903	V_analis	net	-	M
	#1185	0915	V_mand	net	-	?									#956	0830	V_sim	net	-	?									#995	0903	V_analis	net	-	?
	#1186	0915	V_mand	net	-	?									#957	0830	V_sim	net	-	?									#1003	0905	V_analis	net	-	?
	#1187	0915	V_mand	net	-	?									#958	0830	V_sim	net	-	?									#1004	0905	V_analis	net	-	?
	#1188	0915	V_mand	net	-	?									#959	0830	V_sim	net	-	?									#1005	0905	V_analis	net	-	?
	#1189	0915	V_mand	net	-	?									#960	0830	V_sim	net	-	?									#1006	0905	V_analis	net	-	?
	#1190	0915	V_mand	net	-	?									#961	0830	V_sim	net	-	?									#1007	0905	V_analis	net	-	M
	#1191	0915	V_mand	net	-	?									#962	0830	V_sim	net	-	?									#1022	0906	V_analis	net	-	?
	#1192	0915	V_mand	net	-	?									#963	0830	V_sim	net	-	?									#1027	0907	V_analis	net	-	?
	#1193	0915	V_mand	net	-	?									#964	0830	V_sim	net	-	?									#1028	0907	V_analis	net	-	M
	#1194	0915	V_mand	net	-	?									#965	0830	V_sim	net	-	?									#1051	0908	V_analis	net	-	?
	#1195	0915	V_mand	net	-	?									#966	0830	V_sim	net	-	?									#1052	0908	V_analis	net	-	?
	#1196	0915	V_mand	net	-	?									#967	0830	V_sim	net	-	?									#1053	0908	V_analis	net	-	?
	#1197	0915	V_mand	net	-	?									#968	0830	V_sim	net	-	?									#1054	0908	V_analis	net	-	?
	#1210	0916	V_mand	net	-	?									#969	0830	V_sim	net	-	?									#1055	0908	V_analis	net	-	Q
	#1211	0916	V_mand	net	-	?									#970	0830	V_sim	net	-	?									#1067	0908	V_analis	net	-	Q
	#1212	0916	V_mand	net	-	?									#971	0830	V_sim	net	-	?									#1077	0909	V_analis	net	-	?
	#1213	0916	V_mand	net	-	?									#983	0901	V_sim	net	-	?									#1078	0909	V_analis	net	-	?
	#1214	0916	V_mand	net	-	?									#984	0901	V_sim	net	-	?									#1079	0909	V_analis	net	-	?
	#1215	0916	V_mand	net	-	?									#985	0901	V_sim	net	-	?									#1093	0910	V_analis	net	-	?
	#1216	0916	V_mand	net	-	?									#986	0901	V_sim	net	-	?									#1094	0910	V_analis	net	-	?
	#1217	0916	V_mand	net	-	?									#1057	0908	V_sim	net	-	?									#1095	0910	V_analis	net	-	?
	#1218	0916	V_mand	net	-	?									#1058	0908	V_sim	net	-	?									#1096	0910	V_analis	net	-	Q
	#1219	0916	V_mand	net	-	?									#1076	0908	V_sim	net	-	?									#1149	0914	V_analis	net	-	?
	#1220	0916	V_mand	net	-	?									#1092	0909	V_sim	net	-	?									#1150	0914	V_analis	net	-	?
	#1221	0916	V_mand	net	-	?									#1116	0910	V_sim	net	-	?									#1151	0914	V_analis	net	-	?
	#1222	0916	V_mand	net	-	?									#1166	0914	V_sim	net	-	?									#1152	0914	V_analis	net	-	?
	#1223	0916	V_mand	net	-	?									#1167	0914	V_sim	net	-	?									#1173	0915	V_analis	net	-	Q
	#1224	0916	V_mand	net	-	?									#1168	0914	V_sim	net	-	?									#1174	0915	V_analis	net	-	?
	#1225	0916	V_mand	net	-	?									#1169	0914	V_sim	net	-	?									#1175	0915	V_analis	net	-	?
	#1226	0916	V_mand	net	-	?									#1170	0914	V_sim	net	-	?									#1176	0915	V_analis	net	-	?
	#1227	0916	V_mand	net	-	?									#1199	0915	V_sim	net	-	?									#1177	0915	V_analis	net	-	?
	#1228	0916	V_mand	net	-	?									#1200	0915	V_sim	net	-	?									#1178	0915	V_analis	net	-	?
	#1229	0916	V_mand	net	-	?									#1201	0915	V_sim	net	-	?									#1179	0915	V_analis	net	-	?
	#1230	0916	V_mand	net	-	?									#1202	0915	V_sim	net	-	?									#1206	0916	V_analis	net	-	?
	#1231	0916	V_mand	net	-	?									#1235	0916	V_sim	net	-	?									#1207	0916	V_analis	net	-	?
	#1239	0917	V_mand	net	-	?									#1251	0917	V_sim	net	-	?									#1208	0916	V_analis	net	-	?
	#1240	0917	V_mand	net	-	?									#1252	0917	V_sim	net	-	?									#1209	0916	V_analis	net	-	?
	#1241	0917	V_mand	net	-	?									#1253	0917	V_sim	net	-	?									#1238	0917	V_analis	net	-	?
	#1242	0917	V_mand	net	-	?									#1254	0917	V_sim	net	-	?									#1267	0920	V_analis	net	-	?
	#1243	0917	V_mand	net	-	?									#1255	0917	V_sim	net	-	?									#1271	0921	V_analis	net	-	?
	#1244	0917	V_mand	net	-	?									#1256	0917	V_sim	net	-	Q									#1279	0921	V_analis	net	-	?
	#1245	0917	V_mand	net	-	?									#1275	0921	V_sim	net	-	?									#1290	0922	V_analis	net	-	?
	#1246	0917	V_mand	net	Xenos Fx1	?									#1276	0921	V_sim	net	-	?									#1291	0922	V_analis	net	-	?
	#1247	0917	V_mand	net	-	?									#1277	0921	V_sim	net	-	?									#1378	0928	V_analis	net	-	?
	#1248	0917	V_mand	net	-	?									#1278	0921	V_sim	net	-	?									#1384	0929	V_analis	net	-	?
	#1260	0918	V_mand	net	-	?									#1299	0922	V_sim	net	-	?									#1386	0929	V_analis	net	Xenos Fx2, Mx2	?
	#1268	0920	V_mand	net	-	?									#1300	0922	V_sim	net	-	?									#1388	0930	V_analis	net	-	?
	#1269	0920	V_mand	net	-	?									#1301	0922	V_sim	net	-	?									#1401	1001	V_analis	net	-	?
	#1272	0921	V_mand	net	-	?									#1319	0924	V_sim	net	-	?									#1440	1006	V_analis	net	-	?
	#1273	0921	V_mand	net	-	?									#1320	0924	V_sim	net	-	?									#1450	1007	V_analis	net	-	?
	#1274	0921	V_mand	net	-	?									#1321	0924	V_sim	net	-	?									#1467	1011	V_analis	net	-	?
	#1280	0921	V_mand	net	-	?									#1322	0924	V_sim	net	-	?									#1468	1011	V_analis	net	-	?
	#1281	0921	V_mand	net	-	?									#1366	0927	V_sim	net	-	?									#1469	1011	V_analis	net	-	?
	#1282	0921	V_mand	net	-	?									#1385	0929	V_sim	net	-	?									#1470	1011	V_analis	net	-	?
	#1283	0921	V_mand	net	-	?									#1387	0929	V_sim	net	-	?									#1471	1011	V_analis	net	-	?
	#1284	0921	V_mand	net	-	?									#1389	0930	V_sim	net	-	?									#1472	1011	V_analis	net	-	?
	#1285	0921	V_mand	net	-	?									#1390	0930	V_sim	net	-	?									#1477	1012	V_analis	net	-	?
	#1286	0921	V_mand	net	-	?									#1391	0930	V_sim	net	-	?									#1478	1012	V_analis	net	-	?
	#1287	0921	V_mand	net	-	?									#1402	1001	V_sim	net	-	?									#1479	1012	V_analis	net	-	?
	#1288	0921	V_mand	net	-	?									#1403	1001	V_sim	net	-	?									#1510	1013	V_analis	net	-	Q
	#1292	0922	V_mand	net	-	?									#1404	1001	V_sim	net	-	?									#1514	1014	V_analis	net	-	?
	#1293	0922	V_mand	net	-	?									#1405	1001	V_sim	net	-	?									#1532	1022	V_analis	net	-	?
	#1294	0922	V_mand	net	-	?									#1430	1004	V_sim	net	-	?
	#1295	0922	V_mand	net	-	?									#1503	1013	V_sim	net	-	?
	#1296	0922	V_mand	net	-	?									#1504	1013	V_sim	net	-	?
	#1297	0922	V_mand	net	-	?									#1505	1013	V_sim	net	-	?
	#1298	0922	V_mand	net	-	?									#1506	1013	V_sim	net	-	?
	#1306	0924	V_mand	net	-	?									#1507	1013	V_sim	net	-	?
	#1307	0924	V_mand	net	-	?									#1508	1013	V_sim	net	-	?
	#1308	0924	V_mand	net	-	?									#1509	1013	V_sim	net	-	?
	#1309	0924	V_mand	net	-	?									#1515	1014	V_sim	net	-	?
	#1310	0924	V_mand	net	-	?									#1519	1019	V_sim	net	-	?
	#1311	0924	V_mand	net	-	?									#1520	1019	V_sim	net	-	?
	#1312	0924	V_mand	net	-	?									#1521	1019	V_sim	net	-	?
	#1313	0924	V_mand	net	-	?									#1522	1020	V_sim	net	-	?
	#1314	0924	V_mand	net	-	?									#1528	1021	V_sim	net	-	?
	#1315	0924	V_mand	net	-	?									#1597	1101	V_sim	net	-	?
	#1316	0924	V_mand	net	-	?
	#1317	0924	V_mand	net	-	?
	#1318	0924	V_mand	net	-	?
	#1336	0927	V_mand	net	-	?
	#1337	0927	V_mand	net	-	?
	#1338	0927	V_mand	net	-	?
	#1339	0927	V_mand	net	-	?
	#1340	0927	V_mand	net	-	?
	#1341	0927	V_mand	net	-	?
	#1342	0927	V_mand	net	-	?
	#1343	0927	V_mand	net	-	?
	#1344	0927	V_mand	net	-	?
	#1345	0927	V_mand	net	-	?
	#1346	0927	V_mand	net	-	?
	#1347	0927	V_mand	net	-	?
	#1348	0927	V_mand	net	-	?
	#1349	0927	V_mand	net	-	?
	#1350	0927	V_mand	net	-	?
	#1351	0927	V_mand	net	-	?
	#1352	0927	V_mand	net	-	?
	#1353	0927	V_mand	net	-	?
	#1354	0927	V_mand	net	-	?
	#1355	0927	V_mand	net	-	?
	#1356	0927	V_mand	net	-	?
	#1357	0927	V_mand	net	-	?
	#1358	0927	V_mand	net	-	?
	#1359	0927	V_mand	net	-	?
	#1360	0927	V_mand	net	-	?
	#1361	0927	V_mand	net	-	?
	#1362	0927	V_mand	net	-	?
	#1363	0927	V_mand	net	-	?
	#1364	0927	V_mand	net	-	?
	#1365	0927	V_mand	net	-	?
	#1368	0928	V_mand	net	-	?
	#1369	0928	V_mand	net	-	?
	#1370	0928	V_mand	net	-	?
	#1371	0928	V_mand	net	-	?
	#1372	0928	V_mand	net	-	?
	#1373	0928	V_mand	net	-	?
	#1374	0928	V_mand	net	-	?
	#1375	0928	V_mand	net	-	M
	#1376	0928	V_mand	net	-	?
	#1377	0928	V_mand	net	-	?
	#1381	0929	V_mand	net	-	?
	#1382	0929	V_mand	net	-	M
	#1383	0929	V_mand	net	-	?
	#1392	0930	V_mand	net	-	?
	#1393	0930	V_mand	net	-	?
	#1394	0930	V_mand	net	-	?
	#1395	0930	V_mand	net	Xenos Fx1	?
	#1399	1001	V_mand	net	-	?
	#1400	1001	V_mand	net	-	?
	#1417	1004	V_mand	net	-	?
	#1418	1004	V_mand	net	-	?
	#1419	1004	V_mand	net	-	?
	#1420	1004	V_mand	net	-	?
	#1421	1004	V_mand	net	-	?
	#1422	1004	V_mand	net	-	?
	#1423	1004	V_mand	net	-	?
	#1424	1004	V_mand	net	-	?
	#1425	1004	V_mand	net	-	?
	#1426	1004	V_mand	net	-	?
	#1427	1004	V_mand	net	-	?
	#1428	1004	V_mand	net	-	?
	#1429	1004	V_mand	net	-	?
	#1434	1005	V_mand	net	Xenos Fx1	?
	#1435	1005	V_mand	net	-	?
	#1436	1005	V_mand	net	-	?
	#1441	1006	V_mand	net	-	?
	#1442	1006	V_mand	net	-	?
	#1443	1006	V_mand	net	-	?
	#1444	1006	V_mand	net	-	?
	#1445	1006	V_mand	net	-	?
	#1446	1006	V_mand	net	-	?
	#1447	1006	V_mand	net	-	?
	#1452	1007	V_mand	net	-	?
	#1453	1007	V_mand	net	-	?
	#1454	1007	V_mand	net	Xenos Fx1	?
	#1455	1007	V_mand	net	Xenos Fx1	?
	#1457	1008	V_mand	net	-	?
	#1458	1008	V_mand	net	-	?
	#1459	1008	V_mand	net	-	?
	#1460	1008	V_mand	net	-	?
	#1461	1008	V_mand	net	-	?
	#1473	1011	V_mand	net	-	?
	#1474	1011	V_mand	net	-	?
	#1475	1011	V_mand	net	-	?
	#1476	1012	V_mand	net	-	?
	#1480	1012	V_mand	net	-	?
	#1481	1012	V_mand	net	-	?
	#1482	1012	V_mand	net	-	?
	#1483	1012	V_mand	net	-	?
	#1484	1012	V_mand	net	-	?
	#1485	1012	V_mand	net	-	?
	#1486	1012	V_mand	net	-	?
	#1487	1012	V_mand	net	-	?
	#1488	1012	V_mand	net	-	?
	#1489	1012	V_mand	net	-	?
	#1490	1012	V_mand	net	-	?
	#1491	1012	V_mand	net	-	M
	#1495	1013	V_mand	net	-	?
	#1496	1013	V_mand	net	-	Q
	#1497	1013	V_mand	net	-	?
	#1498	1013	V_mand	net	-	?
	#1499	1013	V_mand	net	-	M
	#1500	1013	V_mand	net	-	M
	#1501	1013	V_mand	net	-	?
	#1502	1013	V_mand	net	-	?
	#1512	1014	V_mand	net	-	?
	#1513	1014	V_mand	net	-	M
	#1523	1021	V_mand	net	-	?
	#1524	1021	V_mand	net	-	?
	#1525	1021	V_mand	net	-	?
	#1526	1021	V_mand	net	-	M
	#1527	1021	V_mand	net	-	M
	#1529	1021	V_mand	net	-	?
	#1533	1022	V_mand	net	-	Q
	#1534	1022	V_mand	net	-	?
	#1535	1022	V_mand	net	-	M
	#1536	1022	V_mand	net	-	?
	#1539	1025	V_mand	net	-	?
	#1540	1025	V_mand	net	-	?
	#1541	1025	V_mand	net	-	?
	#1542	1026	V_mand	net	-	M
	#1543	1026	V_mand	net	-	M
	#1544	1026	V_mand	net	-	M
	#1545	1026	V_mand	net	-	M
	#1546	1026	V_mand	net	-	?
	#1547	1026	V_mand	net	-	?
	#1548	1026	V_mand	net	-	?
	#1549	1026	V_mand	net	-	?
	#1550	1026	V_mand	net	-	Q
	#1551	1027	V_mand	net	-	M
	#1552	1027	V_mand	net	-	M
	#1553	1027	V_mand	net	-	M
	#1554	1027	V_mand	net	-	M
	#1555	1027	V_mand	net	-	M
	#1556	1027	V_mand	net	-	M
	#1557	1027	V_mand	net	-	M
	#1558	1027	V_mand	net	-	M
	#1559	1027	V_mand	net	-	M
	#1560	1027	V_mand	net	-	M
	#1561	1027	V_mand	net	-	M
	#1562	1027	V_mand	net	-	M
	#1563	1027	V_mand	net	-	?
	#1564	1027	V_mand	net	-	?
	#1565	1027	V_mand	net	-	?
	#1566	1027	V_mand	net	-	?
	#1567	1027	V_mand	net	-	?
	#1568	1027	V_mand	net	-	?
	#1572	1029	V_mand	net	-	M
	#1573	1029	V_mand	net	-	M
	#1574	1029	V_mand	net	-	?
	#1575	1029	V_mand	net	-	?
	#1576	1029	V_mand	net	-	?
	#1577	1029	V_mand	net	-	?
	#1578	1029	V_mand	net	-	?
	#1579	1029	V_mand	net	-	M
	#1580	1029	V_mand	net	-	Q
	#1585	1030	V_mand	net	-	M
	#1590	1101	V_mand	net	-	M
	#1591	1101	V_mand	net	-	M
	#1592	1101	V_mand	net	-	M
	#1593	1101	V_mand	net	-	M
	#1594	1101	V_mand	net	-	M
	#1595	1101	V_mand	net	-	?
	#1596	1101	V_mand	net	-	?
	#1598	1102	V_mand	net	-	M
	#1599	1102	V_mand	net	-	M
	#1600	1102	V_mand	net	-	?
	#1606	1104	V_mand	net	-	M
	#1607	1104	V_mand	net	-	?
	#1608	1104	V_mand	net	-	?
	#1610	1105	V_mand	net	-	M
	#1617	1108	V_mand	net	-	M
	#1618	1108	V_mand	net	-	M
	#1619	1108	V_mand	net	-	?
	#1620	1109	V_mand	net	-	M
	#1622	1110	V_mand	net	-	?
	#1623	1110	V_mand	net	-	M
	#1624	1111	V_mand	net	-	M
	#1625	1111	V_mand	net	-	M
	#1626	1113	V_mand	net	-	M
	#1630	1115	V_mand	net	-	M
	#1631	1115	V_mand	net	-	M
	#1634	1118	V_mand	net	-	M
	#1635	1118	V_mand	net	-	M
	#1638	1125	V_mand	net	-	M
	#1640	1130	V_mand	net	-	M
	#1641	1130	V_mand	net	-	Q
[truncated: 24 more columns]

## Sheet: Number and identification
	Number and species identification of parasites
	Xenos spp.														Sphaerularia vespae
	Vespa mandarinia								Monthly data (insect net)						Vespa mandarinia
	Insect net									Female	Male	total	Fem. Ratio		Insect net
	Indiv. #	Date	Parasite (molecular identification)	Q/M	Female	Male	Total		May	0	0	0	0		Indiv. #	Date	Parasite (molecular identification)	Q/M
	#619	0818	Xenos F x 1 (Xenos moutoni)	?	1	0	1		June	0	0	0	0		#69	0518	Sphaerularia vespae	Q
	#1153	0914	Xenos F x 1 (Xenos moutoni)	?	1	0	1		July	0	0	0	0		#122	0527	Sphaerularia vespae	Q
	#1246	0917	Xenos F x 1 (Xenos moutoni)	?	1	0	1		Aug.	1	0	1	100
	#1395	0930	Xenos F x 1 (Xenos moutoni)	?	1	0	1		Sept.	3	0	3	100		Trap
	#1434	1005	Xenos F x 1 (Xenos moutoni)	?	1	0	1		Oct.	3	0	3	100		Indiv. #	Date	Parasite	Q/M
	#1454	1007	Xenos F x 1 (Xenos moutoni)	?	1	0	1		Nov.	0	0	0	0		#21	0504	Sphaerularia vespae	Q
	#1455	1007	Xenos F x 1 (Xenos moutoni)	?	1	0	1		Total	7	0	7	100
	Average				1	0	1								Vespa ducalis
	SD				0	0	0		Monthly data (trap)						Trap
	Minimum				1	0	1			Female	Male	total	Fem. Ratio		Indiv. #	Date	Parasite	Q/M
	Maximum				1	0	1		May	0	0	0	0		#137	0531	Sphaerularia vespae	Q
									June	0	0	0	0
	Trap								July	0	0	0	0
	Indiv. #	Date	Parasite	Q/M	Female	Male	Total		Aug.	3	0	3	100
	#457	0806	Xenos F x 1 (Xenos moutoni)	?	1	0	1		Sept.	3	0	3	100
	#667	0819	Xenos F x 1 (Xenos moutoni)	?	1	0	1		Oct.	0	0	0	0
	#760	0823	Xenos F x 1 (Xenos moutoni)	?	1	0	1		Nov.	0	0	0	0
	#1171	0915	Xenos F x 1 (Xenos moutoni)	?	1	0	1		Total	6	0	6	100
	#1325	0926	Xenos F x 1 (Xenos moutoni)	?	1	0	1
	#1367	0928	Xenos F x 1 (Xenos moutoni)	?	1	0	1		Monthly data (insect net + trap)
	Average				1	0	1			Female	Male	total	Fem. Ratio
	SD				0	0	0		May	0	0	0	0
	Minimum				1	0	1		June	0	0	0	0
	Maximum				1	0	1		July	0	0	0	0
									Aug.	4	0	4	100
	Total				Female	Male	Total		Sept.	6	0	6	100
	Average				1	0	1		Oct.	3	0	3	100
	SD				0	0	0		Nov.	0	0	0	0
	Minimum				1	0	1		Total	13	0	13	100
	Maximum				1	0	1
	Vespa analis
	Insect net								Monthly data (insect net)
	Indiv. #	Date	Parasite	Q/M	Female	Male	Total			Female	Male	total	Fem. Ratio
	#79	0519	Xenos F x 1 (Xenos oxyodontes)	Q	1	0	1		May	1	0	1	100
	#265	0628	Xenos F x 1 (Xenos oxyodontes)	Q?	1	0	1		June	1	0	1	100
	#343	0719	Xenos F x 1 (N/A)	?	1	0	1		July	3	2	5	60
	#346	0719	Xenos M x 1 (N/A)	?	0	1	1		Aug.	3	0	3	100
	#358	0721	Xenos M x 1 (N/A)	?	0	1	1		Sept.	2	2	4	50
	#359	0721	Xenos F x 1 (N/A)	Q?	1	0	1		Oct.	0	0	0	0
	#399	0728	Xenos F x 1 (Xenos oxyodontes)	Q	1	0	1		Nov.	0	0	0	0
	#453	0805	Xenos F x 1 (Xenos oxyodontes)	?	1	0	1		Total	10	4	14	71.4286
	#534	0816	Xenos F x 1 (Xenos oxyodontes)	?	1	0	1
	#615	0818	Xenos F x 1 (Xenos oxyodontes)	?	1	0	1
	#1386	0929	Xenos F x 2 (Xenos oxyodontes), M x 2 (N/A)	?	2	2	4
	Average				0.909091	0.363636	1.27273
	SD				0.53936	0.6742	0.904534
	Minimum				0	0	1
	Maximum				2	2	4
	Trap								Monthly data (trap)
	Indiv. #	Date	Parasite	Q/M	Female	Male	Total			Female	Male	total	Fem. Ratio
	#44	0510	Xenos F x 1 (N/A)	Q	1	0	1		May	5	0	5	100
	#92	0521	Xenos F x 1 (Xenos oxyodontes)	Q	1	0	1		June	16	0	16	100
	#97	0523	Xenos F x 1 (Xenos oxyodontes)	Q	1	0	1		July	8	9	17	47.0588
	#95	0523	Xenos F x 1 (Xenos oxyodontes)	Q	1	0	1		Aug.	21	27	48	43.75
	#126	0529	Xenos F x 1 (Xenos oxyodontes)	Q	1	0	1		Sept.	2	9	11	18.1818
	#151	0605	Xenos F x 1 (Xenos oxyodontes)	Q	1	0	1		Oct.	1	2	3	33.3333
	#157	0605	Xenos F x 1 (Xenos oxyodontes)	Q	1	0	1		Nov.	0	2	2	0
	#161	0608	Xenos F x 1 (Xenos oxyodontes)	Q	1	0	1		Total	53	49	102	51.9608
	#171	0610	Xenos F x 1 (Xenos oxyodontes)	Q	1	0	1
	#177	0616	Xenos F x 1 (Xenos oxyodontes)	Q	1	0	1		Monthly data (insect net + trap)
	#182	0617	Xenos F x 1 (Xenos oxyodontes)	Q	1	0	1			Female	Male	total	Fem. Ratio
	#183	0617	Xenos F x 1 (Xenos oxyodontes)	Q	1	0	1		May	6	0	6	100
	#187	0618	Xenos F x 1 (Xenos oxyodontes)	Q	1	0	1		June	17	0	17	100
	#216	0620	Xenos F x 1 (Xenos oxyodontes)	Q?	1	0	1		July	11	11	22	50
	#208	0620	Xenos F x 1 (Xenos oxyodontes)	Q	1	0	1		Aug.	24	27	51	47.0588
	#201	0620	Xenos F x 1 (Xenos oxyodontes)	Q	1	0	1		Sept.	4	11	15	26.6667
	#221	0621	Xenos F x 1 (Xenos oxyodontes)	Q?	1	0	1		Oct.	1	2	3	33.3333
	#230	0622	Xenos F x 1 (Xenos oxyodontes)	Q	1	0	1		Nov.	0	2	2	0
	#243	0624	Xenos F x 1 (Xenos oxyodontes)	Q	1	0	1		Total	63	53	116	54.3103
	#268	0629	Xenos F x 1 (Xenos oxyodontes)	Q?	1	0	1
	#267	0629	Xenos F x 1 (Xenos oxyodontes)	Q?	1	0	1
	#283	0701	Xenos F x 1 (N/A)	?	1	0	1
	#312	0713	Xenos F x 1 (N/A)	?	1	0	1
	#322	0713	Xenos F x 1 (N/A)	?	1	0	1
	#317	0713	Xenos F x 1 (N/A)	?	1	0	1
	#318	0713	Xenos F x 1 (N/A)	?	1	0	1
	#352	0720	Xenos M x 2 (N/A)	?	0	2	2
	#362	0722	Xenos M x 1 (N/A)	?	0	1	1
	#365	0724	Xenos M x 1 (N/A)	Q?	0	1	1
	#367	0726	Xenos F x 2 (N/A), M x 1 (N/A)	?	2	1	3
	#378	0727	Xenos M x 2 (N/A)	?	0	2	2
	#379	0727	Xenos F x 1 (Xenos oxyodontes), M x 1 (N/A)	?	1	1	2
	#424	0731	Xenos M x 1 (N/A)	?	0	1	1
	#426	0802	Xenos M x 1 (N/A)	?	0	1	1
	#459	0806	Xenos M x 3 (N/A)	?	0	3	3
	#460	0806	Xenos F x 1 (Xenos oxyodontes)	?	1	0	1
	#471	0808	Xenos M x 1 (N/A)	?	0	1	1
	#470	0808	Xenos F x 2 (Xenos oxyodontes), M x 2 (N/A)	?	2	2	4
	#518	0815	Xenos F x 1 (Xenos oxyodontes), M x 2 (N/A)	?	1	2	3
	#519	0815	Xenos F x 1 (Xenos oxyodontes)	?	1	0	1
	#520	0815	Xenos F x 1 (Xenos oxyodontes)	?	1	0	1
	#521	0815	Xenos F x 1 (Xenos oxyodontes)	?	1	0	1
	#516	0815	Xenos F x 2 (Xenos oxyodontes), M x 2 (N/A)	?	2	2	4
	#587	0818	Xenos F x 1 (N/A)	?	1	0	1
	#663	0819	Xenos F x 1 (Xenos oxyodontes)	?	1	0	1
	#734	0822	Xenos M x 1 (N/A)	?	0	1	1
	#738	0822	Xenos F x 1 (N/A)	M	1	0	1
	#756	0822	Xenos F x 1 (Xenos oxyodontes), M x 1 (N/A)	?	1	1	2
	#757	0822	Xenos M x 3 (N/A)	M	0	3	3
	#784	0824	Xenos F x 1 (Xenos oxyodontes)	?	1	0	1
	#785	0824	Xenos M x 1 (N/A)	?	0	1	1
	#789	0824	Xenos F x 5 (Xenos oxyodontes), M x 4 (N/A)	?	5	4	9
	#799	0825	Xenos F x 1 (Xenos oxyodontes)	?	1	0	1
	#797	0825	Xenos M x 1 (N/A)	?	0	1	1
	#875	0826	Xenos M x 1 (N/A)	?	0	1	1
	#873	0826	Xenos M x 1 (N/A)	M	0	1	1
	#878	0827	Xenos M x 2 (N/A)	?	0	2	2
	#907	0828	Xenos F x 1 (Xenos oxyodontes), M x 1 (N/A)	?	1	1	2
	#975	0901	Xenos M x 1 (N/A)	M	0	1	1
	#973	0901	Xenos M x 1 (N/A)	?	0	1	1
	#974	0901	Xenos M x 4 (N/A)	Q	0	4	4
	#1045	0908	Xenos F x 2 (Xenos oxyodontes), M x 3 (N/A)	?	2	3	5
	#1412	1004	Xenos M x 1 (N/A)	?	0	1	1
	#1431	1005	Xenos F x 1 (Xenos oxyodontes), M x 1 (N/A)	?	1	1	2
	#1601	1103	Xenos M x 1 (N/A)	?	0	1	1
	#1639	1126	Xenos M x 1 (N/A)	Q	0	1	1
	Average				0.80303	0.742424	1.54545
	SD				0.769009	1.01239	1.30304
	Minimum				0	0	1
	Maximum				5	4	9
	Total				Female	Male	Total
	Average				0.818182	0.688312	1.50649
	SD				0.738549	0.976834	1.25261
	Minimum				0	0	1
	Maximum				5	4	9
	Vespa ducalis
	Trap
	Indiv. #	Date	Parasite	Q/M
	#500	0812	Xenos F x 2 (Xenos moutoni)	?	2	0	2
	#589	0818	Xenos F x 1 (N/A)	M	1	0	1
	Average				1.5	0	1.5
	SD				0.707107	0	0.707107
	Minimum				1	0	1
	Maximum				2	0	2
	Vespa crabro
	Trap
	Indiv. #	Date	Parasite	Q/M
	#261	0628	Xenos M x 1 (N/A)	?	0	1	1
	#456	0806	Xenos M x 1 (N/A)	?	0	1	1
	#473	0809	Xenos F x 1 (Xenos moutoni)	?	1	0	0
	Average				0.333333	0.666667	0.666667
	SD				0.57735	0.57735	0.57735
	Minimum				0	0	0
	Maximum				1	1	1

## Sheet: Infection rate (Xenos spp.)
	Infection rate of Xenos spp.
	Vespa mandarinia																		Vespa mandarinia
	Trap	April		May		June		July		August		September		October		November			Trap	Total				1641
		Number	Xenos	Number	Xenos	Number	Xenos	Number	Xenos	Number	Xenos	Number	Xenos	Number	Xenos	Number	Xenos			Number	Xenos
	Queen	3	0	35	0	18	0	0	0	0	0	0	0	0	0	0	0		Queen	56	0
	Other	0	0	0	0	3	0	2	0	38	3	36	3	17	0	18	0		Other	114	6
	Male	0	0	0	0	0	0	0	0	1	0	1	0	7	0	2	0		Male	11	0
	Total #	3	0	35	0	21	0	2	0	39	3	37	3	24	0	20	0		Total #	181	6
	Rate Q		0		0		0		N/A		N/A		N/A		N/A		N/A		Rate Q		0
	Rate Oth.		N/A		N/A		0		0		7.89474		8.33333		0		0		Rate Oth.		5.26316
	Rate M		N/A		N/A		N/A		N/A		0		0		0		0		Rate M		0
	Rate total		0		0		0		0		7.69231		8.10811		0		0		Rate total		3.31492
	Net	April		May		June		July		August		September		October		November			Net	Total
		Number	Xenos	Number	Xenos	Number	Xenos	Number	Xenos	Number	Xenos	Number	Xenos	Number	Xenos	Number	Xenos			Number	Xenos
	Queen	2	0	32	0	11	0	1	0	0	0	0	0	79	0	1	0		Queen	126	0
	Other	0	0	0	0	0	0	13	0	50	1	228	3	4	3	7	0		Other	302	7
	Male	0	0	0	0	0	0	0	0	1	0	2	0	27	0	22	0		Male	52	0
	Total	2	0	32	0	11	0	14	0	51	1	230	3	110	3	30	0		Total #	480	7
	Rate Q		0		0		0		0		N/A		N/A		0		0		Rate Q		0
	Rate Oth.		N/A		N/A		N/A		0		2		1.31579		75		0		Rate Oth.		2.31788
	Rate M		N/A		N/A		N/A		N/A		0		0		0		0		Rate M		0
	Rate total		0		0		0		0		1.96078		1.30435		2.72727		0		Rate total		1.45833
	Vespa simillima																		Vespa simillima
	Trap	April		May		June		July		August		September		October		November			Trap	Total
		Number	Xenos	Number	Xenos	Number	Xenos	Number	Xenos	Number	Xenos	Number	Xenos	Number	Xenos	Number	Xenos			Number	Xenos
	Queen	0	0	4	0	0	0	0	0	0	0	0	0	1	0	0	0		Queen	5	0
	Other	0	0	0	0	2	0	2	0	2	0	0	0	0	0	0	0		Other	6	0
	Male	0	0	0	0	0	0	0	0	0	0	0	0	1	0	1	0		Male	2	0
	Total #	0	0	4	0	2	0	2	0	2	0	0	0	2	0	1	0		Total #	13	0
	Rate Q		N/A		0		N/A		N/A		N/A		N/A		0		N/A		Rate Q		0
	Rate Oth.		N/A		N/A		0		0		0		N/A		N/A		N/A		Rate Oth.		0
	Rate M		N/A		N/A		N/A		N/A		N/A		N/A		0		0		Rate M		0
	Rate total		N/A		0		0		0		0		N/A		0		0		Rate total		0
	Net	April		May		June		July		August		September		October		November			Net	Total
		Number	Xenos	Number	Xenos	Number	Xenos	Number	Xenos	Number	Xenos	Number	Xenos	Number	Xenos	Number	Xenos			Number	Xenos
	Queen	0	0	1	0	0	0	0	0	2	0	1	0	0	0	0	0		Queen	4	0
	Other	0	0	0	0	4	0	19	0	203	0	40	0	18	0	1	0		Other	285	0
	Male	0	0	0	0	0	0	0	0	1	0	0	0	0	0	0	0		Male	1	0
	Total #	0	0	1	0	4	0	19	0	206	0	41	0	18	0	1	0		Total #	290	0
	Rate Q		N/A		0		N/A		N/A		0		0		N/A		N/A		Rate Q		0
	Rate Oth.		N/A		N/A		0		0		0		0		0		0		Rate Oth.		0
	Rate M		N/A		N/A		N/A		N/A		0		N/A		N/A		N/A		Rate M		0
	Rate total		N/A		0		0		0		0		0		0		0		Rate total		0
	Vespa analis																		Vespa analis
	Trap	April		May		June		July		August		September		October		November			Trap	Total
		Number	Xenos	Number	Xenos	Number	Xenos	Number	Xenos	Number	Xenos	Number	Xenos	Number	Xenos	Number	Xenos			Number	Xenos
	Queen	6	0	31	5	40	16	2	1	1	0	3	1	1	0	1	1		Queen	85	24
	Other	0	0	0	0	10	0	26	11	41	22	5	2	3	2	1	1		Other	86	38
	Male	0	0	0	0	0	0	0	0	7	3	1	1	3	0	0	0		Male	11	4
	Total #	6	0	31	5	50	16	28	12	49	25	9	4	7	2	2	2		Total #	182	66
	Rate Q		0		16.129		40		50		0		33.3333		0		100		Rate Q		28.2353
	Rate Oth.		N/A		N/A		0		42.3077		53.6585		40		66.6667		100		Rate Oth.		44.186
	Rate M		N/A		N/A		N/A		N/A		42.8571		100		0		N/A		Rate M		36.3636
	Rate total		0		16.129		32		42.8571		51.0204		44.4444		28.5714		100		Rate total		36.2637
	Net	April		May		June		July		August		September		October		November			Net	Total
		Number	Xenos	Number	Xenos	Number	Xenos	Number	Xenos	Number	Xenos	Number	Xenos	Number	Xenos	Number	Xenos			Number	Xenos
	Queen	4	0	8	1	10	1	10	2	2	0	4	0	1	0	0	0		Queen	39	4
	Other	0	0	0	0	11	0	43	3	113	5	52	1	14	0	0	0		Other	233	9
	Male	0	0	0	0	0	0	0	0	0	0	3	0	0	0	0	0		Male	3	0
	Total #	4	0	8	1	21	1	53	5	115	5	59	1	15	0	0	0		Total #	275	13
	Rate Q		0		12.5		10		20		0		0		0		N/A		Rate Q		10.2564
	Rate Oth.		N/A		N/A		0		6.97674		4.42478		1.92308		0		N/A		Rate Oth.		3.86266
	Rate M		N/A		N/A		N/A		N/A		N/A		0		N/A		N/A		Rate M		0
	Rate total		0		12.5		4.7619		9.43396		4.34783		1.69492		0		N/A		Rate total		4.72727
	Vespa dybowskii																		Vespa dybowskii
	Trap	April		May		June		July		August		September		October		November			Trap	Total
		Number	Xenos	Number	Xenos	Number	Xenos	Number	Xenos	Number	Xenos	Number	Xenos	Number	Xenos	Number	Xenos			Number	Xenos
	Queen	0	0	1	0	2	0	0	0	0	0	0	0	0	0	0	0		Queen	3	0
	Other	0	0	0	0	0	0	0	0	0	0	0	0	0	0	0	0		Other	0	0
	Male	0	0	0	0	0	0	0	0	0	0	0	0	0	0	0	0		Male	0	0
	Total #	0	0	1	0	2	0	0	0	0	0	0	0	0	0	0	0		Total #	3	0
	Rate Q		N/A		0		0		N/A		N/A		N/A		N/A		N/A		Rate Q		0
	Rate Oth.		N/A		N/A		N/A		N/A		N/A		N/A		N/A		N/A		Rate Oth.		-
	Rate M		N/A		N/A		N/A		N/A		N/A		N/A		N/A		N/A		Rate M		-
	Rate total		N/A		0		0		N/A		N/A		N/A		N/A		N/A		Rate total		0
	Net	April		May		June		July		August		September		October		November			Net	Total
		Number	Xenos	Number	Xenos	Number	Xenos	Number	Xenos	Number	Xenos	Number	Xenos	Number	Xenos	Number	Xenos			Number	Xenos
	Queen	0	0	0	0	0	0	0	0	0	0	0	0	0	0	0	0		Queen	0	0
	Other	0	0	0	0	0	0	0	0	0	0	0	0	0	0	0	0		Other	0	0
	Male	0	0	0	0	0	0	0	0	1	0	1	0	0	0	0	0		Male	2	0
	Total #	0	0	0	0	0	0	0	0	1	0	1	0	0	0	0	0		Total #	2	0
	Rate Q		N/A		N/A		N/A		N/A		N/A		N/A		N/A		N/A		Rate Q		-
	Rate Oth.		N/A		N/A		N/A		N/A		N/A		N/A		N/A		N/A		Rate Oth.		-
	Rate M		N/A		N/A		N/A		N/A		0		0		N/A		N/A		Rate M		0
	Rate total		N/A		N/A		N/A		N/A		0		0		N/A		N/A		Rate total		0
	Vespa ducalis																		Vespa ducalis
	Trap	April		May		June		July		August		September		October		November			Trap	Total
		Number	Xenos	Number	Xenos	Number	Xenos	Number	Xenos	Number	Xenos	Number	Xenos	Number	Xenos	Number	Xenos			Number	Xenos
	Queen	0	0	2	0	5	0	0	0	6	0	0	0	1	0	0	0		Queen	14	0
	Other	0	0	0	0	0	0	3	0	21	1	3	0	4	0	0	0		Other	31	1
	Male	0	0	0	0	0	0	0	0	6	1	10	0	1	0	0	0		Male	17	1
	Total #	0	0	2	0	5	0	3	0	33	2	13	0	6	0	0	0		Total #	62	2
	Rate Q		N/A		0		0		N/A		0		N/A		0		N/A		Rate Q		0
	Rate Oth.		N/A		N/A		N/A		0		4.7619		0		0		N/A		Rate Oth.		3.22581
	Rate M		N/A		N/A		N/A		N/A		16.6667		0		0		N/A		Rate M		5.88235
	Rate total		N/A		0		0		0		6.06061		0		0		N/A		Rate total		3.22581
	Net	April		May		June		July		August		September		October		November			Net	Total
		Number	Xenos	Number	Xenos	Number	Xenos	Number	Xenos	Number	Xenos	Number	Xenos	Number	Xenos	Number	Xenos			Number	Xenos
	Queen	0	0	1	0	20	0	6	0	9	0	0	0	0	0	0	0		Queen	36	0
	Other	0	0	0	0	0	0	11	0	27	0	7	0	1	0	0	0		Other	46	0
	Male	0	0	0	0	0	0	0	0	2	0	12	0	0	0	0	0		Male	14	0
	Total #	0	0	1	0	20	0	17	0	38	0	19	0	1	0	0	0		Total #	96	0
	Rate Q		N/A		0		0		0		0		N/A		N/A		N/A		Rate Q		0
	Rate Oth.		N/A		N/A		N/A		0		0		0		0		N/A		Rate Oth.		0
	Rate M		N/A		N/A		N/A		N/A		0		0		N/A		N/A		Rate M		0
	Rate total		N/A		0		0		0		0		0		0		N/A		Rate total		0
	Vespa crabro																		Vespa crabro
	Trap	April		May		June		July		August		September		October		November			Trap	Total
		Number	Xenos	Number	Xenos	Number	Xenos	Number	Xenos	Number	Xenos	Number	Xenos	Number	Xenos	Number	Xenos			Number	Xenos
	Queen	1	0	7	0	0	0	0	0	3	0	2	0	1	0	0	0		Queen	14	0
	Other	0	0	0	0	5	1	2	0	6	2	4	0	1	0	0	0		Other	18	3
	Male	0	0	0	0	0	0	0	0	3	0	1	0	4	0	1	0		Male	9	0
	Total #	1	0	7	0	5	1	2	0	12	2	7	0	6	0	1	0		Total #	41	3
	Rate Q		0		0		N/A		N/A		0		0		0		N/A		Rate Q		0
	Rate Oth.		N/A		N/A		20		0		33.3333		0		0		N/A		Rate Oth.		16.6667
	Rate M		N/A		N/A		N/A		N/A		0		0		0		0		Rate M		0
	Rate total		0		0		20		0		16.6667		0		0		0		Rate total		7.31707
	Net	April		May		June		July		August		September		October		November			Net	Total
		Number	Xenos	Number	Xenos	Number	Xenos	Number	Xenos	Number	Xenos	Number	Xenos	Number	Xenos	Number	Xenos			Number	Xenos
	Queen	0	0	2	0	0	0	1	0	0	0	1	0	0	0	0	0		Queen	4	0
	Other	0	0	0	0	0	0	2	0	2	0	6	0	0	0	0	0		Other	10	0
	Male	0	0	0	0	0	0	0	0	1	0	1	0	0	0	0	0		Male	2	0
	Total #	0	0	2	0	0	0	3	0	3	0	8	0	0	0	0	0		Total #	16	0
	Rate Q		N/A		0		N/A		0		N/A		0		N/A		N/A		Rate Q		0
	Rate Oth.		N/A		N/A		N/A		0		0		0		N/A		N/A		Rate Oth.		0
	Rate M		N/A		N/A		N/A		N/A		0		0		N/A		N/A		Rate M		0
	Rate total		N/A		0		N/A		0		0		0		N/A		N/A		Rate total		0

## Sheet: Infection rate (S. vespae) 
	Infection rate of Sphaerularia vespae
	Vespa mandarinia																		Vespa mandarinia
	Trap	April		May		June		July		August		September		October		November			Trap	Total				1641
		Number	Sv	Number	Sv	Number	Sv	Number	Sv	Number	Sv	Number	Sv	Number	Sv	Number	Sv			Number	Sv
	Queen	3	0	35	1	18	0	0	0	0	0	0	0	0	0	0	0		Queen	56	1
	Other	0	0	0	0	3	0	2	0	38	0	36	0	17	0	18	0		Other	114	0
	Male	0	0	0	0	0	0	0	0	1	0	1	0	7	0	2	0		Male	11	0
	Total #	3	0	35	1	21	0	2	0	39	0	37	0	24	0	20	0		Total #	181	1
	Rate Q		0		2.85714		0		N/A		N/A		N/A		N/A		N/A		Rate Q		1.78571
	Rate Oth.		N/A		N/A		0		0		0		0		0		0		Rate Oth.		0
	Rate M		N/A		N/A		N/A		N/A		0		0		0		0		Rate M		0
	Rate total		0		2.85714		0		0		0		0		0		0		Rate total		0.552486
	Net	April		May		June		July		August		September		October		November			Net	Total
		Number	Sv	Number	Sv	Number	Sv	Number	Sv	Number	Sv	Number	Sv	Number	Sv	Number	Sv			Number	Sv
	Queen	2	0	32	2	11	0	1	0	0	0	0	0	79	0	1	0		Queen	126	2
	Other	0	0	0	0	0	0	13	0	50	0	228	0	4	0	7	0		Other	302	0
	Male	0	0	0	0	0	0	0	0	1	0	2	0	27	0	22	0		Male	52	0
	Total	2	0	32	2	11	0	14	0	51	0	230	0	110	0	30	0		Total #	480	2
	Rate Q		0		6.25		0		0		N/A		N/A		0		0		Rate Q		1.5873
	Rate Oth.		N/A		N/A		N/A		0		0		0		0		0		Rate Oth.		0
	Rate M		N/A		N/A		N/A		N/A		0		0		0		0		Rate M		0
	Rate total		0		6.25		0		0		0		0		0		0		Rate total		0.416667
	Vespa simillima																		Vespa simillima
	Trap	April		May		June		July		August		September		October		November			Trap	Total
		Number	Sv	Number	Sv	Number	Sv	Number	Sv	Number	Sv	Number	Sv	Number	Sv	Number	Sv			Number	Sv
	Queen	0	0	4	0	0	0	0	0	0	0	0	0	1	0	0	0		Queen	5	0
	Other	0	0	0	0	2	0	2	0	2	0	0	0	0	0	0	0		Other	6	0
	Male	0	0	0	0	0	0	0	0	0	0	0	0	1	0	1	0		Male	2	0
	Total #	0	0	4	0	2	0	2	0	2	0	0	0	2	0	1	0		Total #	13	0
	Rate Q		N/A		0		N/A		N/A		N/A		N/A		0		N/A		Rate Q		0
	Rate Oth.		N/A		N/A		0		0		0		N/A		N/A		N/A		Rate Oth.		0
	Rate M		N/A		N/A		N/A		N/A		N/A		N/A		0		0		Rate M		0
	Rate total		N/A		0		0		0		0		N/A		0		0		Rate total		0
	Net	April		May		June		July		August		September		October		November			Net	Total
		Number	Sv	Number	Sv	Number	Sv	Number	Sv	Number	Sv	Number	Sv	Number	Sv	Number	Sv			Number	Sv
	Queen	0	0	1	0	0	0	0	0	2	0	1	0	0	0	0	0		Queen	4	0
	Other	0	0	0	0	4	0	19	0	203	0	40	0	18	0	1	0		Other	285	0
	Male	0	0	0	0	0	0	0	0	1	0	0	0	0	0	0	0		Male	1	0
	Total #	0	0	1	0	4	0	19	0	206	0	41	0	18	0	1	0		Total #	290	0
	Rate Q		N/A		0		N/A		N/A		0		0		N/A		N/A		Rate Q		0
	Rate Oth.		N/A		N/A		0		0		0		0		0		0		Rate Oth.		0
	Rate M		N/A		N/A		N/A		N/A		0		N/A		N/A		N/A		Rate M		0
	Rate total		N/A		0		0		0		0		0		0		0		Rate total		0
	Vespa analis																		Vespa analis
	Trap	April		May		June		July		August		September		October		November			Trap	Total
		Number	Sv	Number	Sv	Number	Sv	Number	Sv	Number	Sv	Number	Sv	Number	Sv	Number	Sv			Number	Sv
	Queen	6	0	31	0	40	0	2	0	1	0	3	0	1	0	1	0		Queen	85	0
	Other	0	0	0	0	10	0	26	0	41	0	5	0	3	0	1	0		Other	86	0
	Male	0	0	0	0	0	0	0	0	7	0	1	0	3	0	0	0		Male	11	0
	Total #	6	0	31	0	50	0	28	0	49	0	9	0	7	0	2	0		Total #	182	0
	Rate Q		0		0		0		0		0		0		0		0		Rate Q		0
	Rate Oth.		N/A		N/A		0		0		0		0		0		0		Rate Oth.		0
	Rate M		N/A		N/A		N/A		N/A		0		0		0		N/A		Rate M		0
	Rate total		0		0		0		0		0		0		0		0		Rate total		0
	Net	April		May		June		July		August		September		October		November			Net	Total
		Number	Sv	Number	Sv	Number	Sv	Number	Sv	Number	Sv	Number	Sv	Number	Sv	Number	Sv			Number	Sv
	Queen	4	0	8	0	10	0	10	0	2	0	4	0	1	0	0	0		Queen	39	0
	Other	0	0	0	0	11	0	43	0	113	0	52	0	14	0	0	0		Other	233	0
	Male	0	0	0	0	0	0	0	0	0	0	3	0	0	0	0	0		Male	3	0
	Total #	4	0	8	0	21	0	53	0	115	0	59	0	15	0	0	0		Total #	275	0
	Rate Q		0		0		0		0		0		0		0		N/A		Rate Q		0
	Rate Oth.		N/A		N/A		0		0		0		0		0		N/A		Rate Oth.		0
	Rate M		N/A		N/A		N/A		N/A		N/A		0		N/A		N/A		Rate M		0
	Rate total		0		0		0		0		0		0		0		N/A		Rate total		0
	Vespa dybowskii																		Vespa dybowskii
	Trap	April		May		June		July		August		September		October		November			Trap	Total
		Number	Sv	Number	Sv	Number	Sv	Number	Sv	Number	Sv	Number	Sv	Number	Sv	Number	Sv			Number	Sv
	Queen	0	0	1	0	2	0	0	0	0	0	0	0	0	0	0	0		Queen	3	0
	Other	0	0	0	0	0	0	0	0	0	0	0	0	0	0	0	0		Other	0	0
	Male	0	0	0	0	0	0	0	0	0	0	0	0	0	0	0	0		Male	0	0
	Total #	0	0	1	0	2	0	0	0	0	0	0	0	0	0	0	0		Total #	3	0
	Rate Q		N/A		0		0		N/A		N/A		N/A		N/A		N/A		Rate Q		0
	Rate Oth.		N/A		N/A		N/A		N/A		N/A		N/A		N/A		N/A		Rate Oth.		-
	Rate M		N/A		N/A		N/A		N/A		N/A		N/A		N/A		N/A		Rate M		-
	Rate total		N/A		0		0		N/A		N/A		N/A		N/A		N/A		Rate total		0
	Net	April		May		June		July		August		September		October		November			Net	Total
		Number	Sv	Number	Sv	Number	Sv	Number	Sv	Number	Sv	Number	Sv	Number	Sv	Number	Sv			Number	Sv
	Queen	0	0	0	0	0	0	0	0	0	0	0	0	0	0	0	0		Queen	0	0
	Other	0	0	0	0	0	0	0	0	0	0	0	0	0	0	0	0		Other	0	0
	Male	0	0	0	0	0	0	0	0	1	0	1	0	0	0	0	0		Male	2	0
	Total #	0	0	0	0	0	0	0	0	1	0	1	0	0	0	0	0		Total #	2	0
	Rate Q		N/A		N/A		N/A		N/A		N/A		N/A		N/A		N/A		Rate Q		-
	Rate Oth.		N/A		N/A		N/A		N/A		N/A		N/A		N/A		N/A		Rate Oth.		-
	Rate M		N/A		N/A		N/A		N/A		0		0		N/A		N/A		Rate M		0
	Rate total		N/A		N/A		N/A		N/A		0		0		N/A		N/A		Rate total		0
	Vespa ducalis																		Vespa ducalis
	Trap	April		May		June		July		August		September		October		November			Trap	Total
		Number	Sv	Number	Sv	Number	Sv	Number	Sv	Number	Sv	Number	Sv	Number	Sv	Number	Sv			Number	Sv
	Queen	0	0	2	1	5	0	0	0	6	0	0	0	1	0	0	0		Queen	14	1
	Other	0	0	0	0	0	0	3	0	21	0	3	0	4	0	0	0		Other	31	0
	Male	0	0	0	0	0	0	0	0	6	0	10	0	1	0	0	0		Male	17	0
	Total #	0	0	2	1	5	0	3	0	33	0	13	0	6	0	0	0		Total #	62	1
	Rate Q		N/A		50		0		N/A		0		N/A		0		N/A		Rate Q		7.14286
	Rate Oth.		N/A		N/A		N/A		0		0		0		0		N/A		Rate Oth.		0
	Rate M		N/A		N/A		N/A		N/A		0		0		0		N/A		Rate M		0
	Rate total		N/A		50		0		0		0		0		0		N/A		Rate total		1.6129
	Net	April		May		June		July		August		September		October		November			Net	Total
		Number	Sv	Number	Sv	Number	Sv	Number	Sv	Number	Sv	Number	Sv	Number	Sv	Number	Sv			Number	Sv
	Queen	0	0	1	0	20	0	6	0	9	0	0	0	0	0	0	0		Queen	36	0
	Other	0	0	0	0	0	0	11	0	27	0	7	0	1	0	0	0		Other	46	0
	Male	0	0	0	0	0	0	0	0	2	0	12	0	0	0	0	0		Male	14	0
	Total #	0	0	1	0	20	0	17	0	38	0	19	0	1	0	0	0		Total #	96	0
	Rate Q		N/A		0		0		0		0		N/A		N/A		N/A		Rate Q		0
	Rate Oth.		N/A		N/A		N/A		0		0		0		0		N/A		Rate Oth.		0
	Rate M		N/A		N/A		N/A		N/A		0		0		N/A		N/A		Rate M		0
	Rate total		N/A		0		0		0		0		0		0		N/A		Rate total		0
	Vespa crabro																		Vespa crabro
	Trap	April		May		June		July		August		September		October		November			Trap	Total
		Number	Sv	Number	Sv	Number	Sv	Number	Sv	Number	Sv	Number	Sv	Number	Sv	Number	Sv			Number	Sv
	Queen	1	0	7	0	0	0	0	0	3	0	2	0	1	0	0	0		Queen	14	0
	Other	0	0	0	0	5	0	2	0	6	0	4	0	1	0	0	0		Other	18	0
	Male	0	0	0	0	0	0	0	0	3	0	1	0	4	0	1	0		Male	9	0
	Total #	1	0	7	0	5	0	2	0	12	0	7	0	6	0	1	0		Total #	41	0
	Rate Q		0		0		N/A		N/A		0		0		0		N/A		Rate Q		0
	Rate Oth.		N/A		N/A		0		0		0		0		0		N/A		Rate Oth.		0
	Rate M		N/A		N/A		N/A		N/A		0		0		0		0		Rate M		0
	Rate total		0		0		0		0		0		0		0		0		Rate total		0
	Net	April		May		June		July		August		September		October		November			Net	Total
		Number	Sv	Number	Sv	Number	Sv	Number	Sv	Number	Sv	Number	Sv	Number	Sv	Number	Sv			Number	Sv
	Queen	0	0	2	0	0	0	1	0	0	0	1	0	0	0	0	0		Queen	4	0
	Other	0	0	0	0	0	0	2	0	2	0	6	0	0	0	0	0		Other	10	0
	Male	0	0	0	0	0	0	0	0	1	0	1	0	0	0	0	0		Male	2	0
	Total #	0	0	2	0	0	0	3	0	3	0	8	0	0	0	0	0		Total #	16	0
	Rate Q		N/A		0		N/A		0		N/A		0		N/A		N/A		Rate Q		0
	Rate Oth.		N/A		N/A		N/A		0		0		0		N/A		N/A		Rate Oth.		0
	Rate M		N/A		N/A		N/A		N/A		0		0		N/A		N/A		Rate M		0
	Rate total		N/A		0		N/A		0		0		0		N/A		N/A		Rate total		0
